# Supplementary material for: Knowledge, attitude, and practice of seasonal influenza and influenza vaccine immunization among people visiting primary healthcare centers in Riyadh, Saudi Arabia
Source: PLoS One. 2022 Apr 4;17(4):e0266440. doi: 10.1371/journal.pone.0266440 (PMC8979468; doi:10.1371/journal.pone.0266440)
Supplement: S1 Data — (XLSX) [file pone.0266440.s001.xlsx]

## Sheet: data_flu
VAR00001	VAR00002	VAR00068	VAR00003	VAR00004	VAR00005	VAR00006	VAR00007	VAR00008	VAR00009	VAR00010	VAR00011	VAR00012	VAR00013	VAR00014	VAR00015	VAR00016	VAR00017	VAR00018	VAR00019	VAR00020	VAR00021	VAR00022	VAR00072	VAR00073	VAR00023	VAR00024	VAR00025	VAR00026	VAR00027	VAR00028	VAR00029	VAR00030	VAR00031	VAR00032	VAR00033	VAR00034	VAR00035	VAR00036	VAR00037	VAR00038	VAR00039	VAR00040	VAR00041	VAR00042	VAR00043	VAR00044	VAR00045	VAR00074	VAR00075
1.00	59	5	1	2	1	3	1	1	1	2	1	1	1	1	2	1	2	1	2	1	1	1	13	1	2	1	1	1	1	2	1	1	2	1	1	2	1	2		1	2	2	1	1	2	2	2	15	1
2.00	60	5	1	4	3	3	1	1	1	2	1	1	1	1	1	1	1	2	1	1	2	1	14	1	2	2	#NULL!	#NULL!	#NULL!	#NULL!	#NULL!	#NULL!	#NULL!	#NULL!	#NULL!	#NULL!	#NULL!	#NULL!		#NULL!	#NULL!	#NULL!	#NULL!	#NULL!	#NULL!	#NULL!	#NULL!	#NULL!	#NULL!
3.00	57	5	2	3	1	3	1	1	1	2	1	1	1	2	1	1	1	2	2	1	2	1	12	1	1	1	1	2	1	2	2	1	2	1	1	2	1	2		1	2	2	1	1	1	2	2	14	1
4.00	47	4	1	2	1	3	2	1	1	1	1	1	1	2	1	1	1	1	1	1	2	1	12	1	2	2	#NULL!	#NULL!	#NULL!	#NULL!	#NULL!	#NULL!	#NULL!	#NULL!	#NULL!	#NULL!	#NULL!	#NULL!		#NULL!	#NULL!	#NULL!	#NULL!	#NULL!	#NULL!	#NULL!	#NULL!	#NULL!	#NULL!
5.00	20	1	2	2	2	2	1	1	1	2	1	1	1	2	1	1	1	1	2	2	2	1	12	1	2	1	1	1	1	2	2	1	1	1	1	1	2	2		1	2	2	1	1	2	2	1	19	1
6.00	19	1	2	2	2	2	1	1	1	2	1	1	1	2	1	1	1	1	2	1	2	1	13	1	2	1	2	1	1	2	2	1	1	1	1	1	1	2		1	1	2	2	1	2	1	1	15	1
7.00	20	1	2	1	2	2	1	1	1	2	1	1	1	1	1	1	1	1	2	1	2	1	14	1	2	1	1	1	1	2	2	1	2	1	1	2	2	2		1	2	2	2	1	2	2	2	14	1
8.00	26	2	2	1	2	2	1	1	1	2	2	1	1	1	1	1	1	1	2	1	2	1	13	1	2	1	1	1	1	2	2	1	1	1	1	1	1	2		1	2	2	1	1	2	2	2	18	1
9.00	20	1	2	2	2	2	1	1	2	1	1	1	1	1	1	1	1	1	1	1	1	1	14	1	2	1	1	2	1	2	2	1	2	1	2	1	1	2		1	1	2	1	1	2	2	2	14	1
10.00	19	1	2	2	2	2	1	1	1	2	1	2	1	2	1	1	1	1	2	1	2	1	12	1	2	1	1	1	1	1	2	1	2	1	1	2	1	2		1	2	2	1	1	2	2	1	18	1
11.00	25	2	2	2	2	3	1	1	2	2	2	2	1	1	1	1	1	1	1	1	1	1	13	1	2	1	2	2	1	2	2	1	2	1	1	2	1	2		2	2	2	2	2	1	2	2	9	2
12.00	21	1	2	2	2	3	1	1	1	2	1	1	2	2	1	2	2	2	2	1	2	2	8	2	2	1	2	2	1	2	2	1	2	2	2	1	1	2		1	2	2	1	2	1	2	2	11	2
13.00	25	2	2	2	2	3	1	1	1	1	1	2	2	2	2	2	2	2	2	2	2	1	5	2	2	2	#NULL!	#NULL!	#NULL!	#NULL!	#NULL!	#NULL!	#NULL!	#NULL!	#NULL!	#NULL!	#NULL!	#NULL!		#NULL!	#NULL!	#NULL!	#NULL!	#NULL!	#NULL!	#NULL!	#NULL!	#NULL!	#NULL!
14.00	39	3	2	1	1	2	1	1	1	2	1	2	1	1	1	1	2	2	1	2	1	1	12	1	2	1	1	1	1	2	2	1	1	1	1	2	2	1	Pallor	1	2	2	1	1	2	2	1	17	1
15.00	25	2	2	1	1	3	1	1	1	2	2	1	1	2	1	1	1	2	2	1	1	1	12	1	2	1	2	2	1	2	2	1	1	1	1	2	#NULL!	2		2	2	2	1	1	2	2	2	13	1
16.00	23	1	2	1	1	3	1	1	1	2	1	2	1	1	1	1	1	1	1	1	1	1	15	1	1	1	1	1	1	1	1	1	1	1	1	1	1	2		1	2	2	1	1	1	2	1	18	1
17.00	53	4	2	5	2	2	1	1	1	2	1	1	1	1	1	1	1	2	1	1	2	1	14	1	2	1	2	1	1	2	2	1	1	1	1	1	2	2		1	2	2	1	1	2	2	1	17	1
18.00	24	1	2	2	2	3	1	1	1	2	1	2	1	2	1	1	1	1	1	1	1	1	14	1	2	1	1	1	1	2	2	1	1	1	1	1	2	2		1	2	2	1	1	1	2	2	16	1
19.00	55	4	2	2	1	2	1	1	2	1	2	1	1	2	1	1	1	1	1	1	2	2	10	2	2	1	2	2	1	2	2	1	1	2	1	1	1	2		1	2	2	1	1	1	2	2	14	1
20.00	41	4	2	1	1	2	1	1	1	1	2	1	1	2	1	1	1	1	2	2	2	1	10	2	2	2	#NULL!	#NULL!	#NULL!	#NULL!	#NULL!	#NULL!	#NULL!	#NULL!	#NULL!	#NULL!	#NULL!	#NULL!		#NULL!	#NULL!	#NULL!	#NULL!	#NULL!	#NULL!	#NULL!	#NULL!	#NULL!	#NULL!
21.00	28	2	2	1	2	2	1	1	1	2	1	1	1	2	1	1	1	2	1	1	2	1	13	1	2	1	1	1	1	2	2	1	2	1	1	2	2	2		1	2	2	2	1	2	2	2	14	1
22.00	32	2	2	1	2	2	1	1	2	1	1	1	1	1	1	1	1	1	1	1	1	1	14	1	2	1	1	2	1	1	1	1	2	1	1	1	1	2		1	2	2	1	1	1	1	2	14	1
23.00	59	5	1	2	1	3	1	1	1	2	2	1	1	2	1	1	1	2	2	1	2	1	11	1	1	1	2	2	1	2	2	1	2	1	2	1	2	2		2	2	2	2	1	2	2	2	12	2
24.00	40	3	2	2	1	3	1	1	1	2	1	1	1	1	1	1	1	1	1	1	2	1	15	1	1	1	1	1	1	2	2	1	2	1	2	1	2	2		1	2	2	1	1	2	2	1	16	1
25.00	19	1	2	1	2	2	1	1	1	2	1	1	1	2	1	1	1	2	2	1	1	1	13	1	2	1	1	1	1	2	2	1	2	1	1	2	2	2		1	2	2	1	1	2	2	2	15	1
26.00	23	1	2	1	2	2	1	1	1	2	1	1	1	1	1	1	1	2	1	1	1	1	15	1	2	1	1	1	1	2	2	1	2	1	1	2	2	2		2	2	1	1	1	1	2	1	13	1
27.00	44	3	2	2	1	3	1	1	2	2	1	1	1	1	1	1	1	1	1	1	1	1	15	1	1	1	1	1	1	2	2	1	1	1	1	1	1	2		2	1	2	1	1	2	2	1	17	1
28.00	54	4	2	2	1	2	1	1	1	2	2	2	1	1	1	1	1	2	1	1	1	1	13	1	2	1	1	1	1	2	2	1	2	1	1	2	2	2		1	2	2	1	1	2	2	1	16	1
29.00	22	1	2	1	2	1	1	1	1	2	1	2	1	1	1	1	1	1	1	1	2	1	14	1	2	1	1	1	1	2	2	1	2	2	1	2	1	2		1	2	2	1	1	2	2	1	16	1
30.00	39	3	1	2	1	3	2	1	2	2	1	1	1	1	1	1	2	2	2	1	2	1	10	2	2	1	1	1	1	2	2	1	2	1	1	1	2	2		1	2	2	1	1	2	1	1	17	1
31.00	20	1	2	1	2	2	1	1	1	2	1	1	1	2	1	1	1	1	2	1	2	1	13	1	2	2	#NULL!	#NULL!	#NULL!	#NULL!	#NULL!	#NULL!	#NULL!	#NULL!	#NULL!	#NULL!	#NULL!	#NULL!		#NULL!	#NULL!	#NULL!	#NULL!	#NULL!	#NULL!	#NULL!	#NULL!	#NULL!	#NULL!
32.00	22	1	2	2	2	2	1	1	1	2	1	1	1	2	1	1	1	1	1	1	1	1	15	1	2	1	2	2	1	2	2	1	2	1	2	1	2	2		1	2	2	2	1	2	2	2	12	2
33.00	65	5	1	2	3	3	1	1	2	2	1	1	1	2	1	2	1	1	2	1	1	1	12	1	2	2	#NULL!	#NULL!	#NULL!	#NULL!	#NULL!	#NULL!	#NULL!	#NULL!	#NULL!	#NULL!	#NULL!	#NULL!		#NULL!	#NULL!	#NULL!	#NULL!	#NULL!	#NULL!	#NULL!	#NULL!	#NULL!	#NULL!
34.00	20	1	1	1	2	2	1	1	2	2	1	1	1	2	1	1	1	1	2	1	2	1	15	1	2	1	2	1	1	2	2	1	1	2	2	1	1	2		1	2	2	2	1	2	2	1	15	1
35.00	20	1	2	1	2	2	1	1	1	2	1	1	1	2	1	1	1	1	1	1	2	1	14	1	2	1	1	1	1	2	2	1	1	1	2	1	2	2		1	2	2	1	1	2	2	1	17	1
36.00	43	3	2	2	1	2	1	1	1	1	1	2	1	2	1	1	1	2	1	1	1	1	12	1	2	1	2	1	1	2	2	1	2	1	1	1	1	2		1	2	2	1	1	1	1	1	16	1
37.00	41	3	2	2	2	2	1	1	1	2	1	1	1	1	1	1	1	1	1	1	1	1	16	1	2	1	1	1	1	2	2	1	2	1	1	1	1	2		2	2	1	1	1	2	2	1	15	1
38.00	19	1	2	1	2	2	1	1	1	2	1	1	1	1	1	1	1	2	1	1	1	2	14	1	1	1	1	2	1	2	2	1	2	1	1	1	1	2		1	2	2	1	1	2	2	2	15	1
39.00	39	3	2	2	2	2	1	1	1	2	1	1	1	1	1	1	1	1	1	1	2	1	15	1	2	1	1	2	1	1	2	1	1	1	1	1	2	2		1	2	2	2	1	2	2	2	16	1
40.00	27	2	2	1	1	3	1	1	1	2	1	2	1	1	1	1	1	1	1	1	1	1	15	1	2	1	1	1	1	1	2	1	1	1	1	1	1	2		1	2	2	1	1	1	2	1	19	1
41.00	19	1	2	1	2	2	1	1	1	2	1	1	1	2	1	1	1	1	2	1	2	1	13	1	2	1	1	1	1	2	2	1	1	1	1	2	1	2		2	2	1	1	1	2	2	1	16	1
42.00	19	1	2	1	2	2	2	1	1	2	1	1	1	2	1	1	1	1	1	1	2	1	13	1	2	2	#NULL!	#NULL!	#NULL!	#NULL!	#NULL!	#NULL!	#NULL!	#NULL!	#NULL!	#NULL!	#NULL!	#NULL!		#NULL!	#NULL!	#NULL!	#NULL!	#NULL!	#NULL!	#NULL!	#NULL!	#NULL!	#NULL!
43.00	19	1	2	1	2	2	1	1	2	2	1	1	1	2	1	1	1	2	2	1	2	1	11	1	2	1	1	1	1	1	1	1	2	1	2	1	1	2		1	2	2	2	1	1	2	2	14	1
44.00	56	5	2	2	2	2	1	1	1	2	2	1	1	1	1	1	1	2	1	1	1	1	14	1	1	1	1	1	1	1	1	1	1	1	1	1	1	2		1	2	1	1	1	1	2	2	16	1
45.00	49	4	2	2	1	2	1	1	1	2	1	2	1	2	1	2	2	2	2	1	2	1	9	2	2	1	1	1	1	1	2	1	1	1	2	2	2	2		1	1	1	1	1	1	2	1	14	1
46.00	19	1	2	1	2	2	1	1	2	2	1	2	1	2	1	1	1	2	2	2	2	2	8	2	2	2	#NULL!	#NULL!	#NULL!	#NULL!	#NULL!	#NULL!	#NULL!	#NULL!	#NULL!	#NULL!	#NULL!	#NULL!		#NULL!	#NULL!	#NULL!	#NULL!	#NULL!	#NULL!	#NULL!	#NULL!	#NULL!	#NULL!
47.00	37	3	2	2	1	2	1	1	2	1	1	1	1	1	1	1	1	1	2	1	2	1	12	1	2	1	1	1	1	2	2	1	2	1	2	1	1	2		1	2	2	1	1	2	2	1	17	1
48.00	19	1	2	1	2	2	1	1	1	1	1	1	1	2	1	1	1	1	1	1	2	1	13	1	2	1	1	1	1	2	1	1	2	1	2	1	1	2		1	1	1	2	1	2	2	1	12	2
49.00	63	5	2	2	2	2	1	1	1	1	2	2	1	1	1	2	1	2	1	1	1	2	12	1	2	2	#NULL!	#NULL!	#NULL!	#NULL!	#NULL!	#NULL!	#NULL!	#NULL!	#NULL!	#NULL!	#NULL!	#NULL!		#NULL!	#NULL!	#NULL!	#NULL!	#NULL!	#NULL!	#NULL!	#NULL!	#NULL!	#NULL!
50.00	39	3	2	2	1	3	1	1	1	2	1	1	1	1	1	1	1	1	1	1	1	1	16	1	2	1	1	1	1	1	2	1	2	1	2	1	1	2		1	2	2	1	1	2	2	1	15	1
51.00	35	3	2	2	2	3	2	2	1	2	1	1	1	2	2	2	2	2	2	2	2	2	8	2	2	1	1	1	1	2	2	1	1	1	1	2	1	2		1	2	2	1	2	2	1	2	17	1
52.00	33	2	2	2	1	3	1	1	1	2	1	1	1	2	1	1	1	1	2	1	2	1	13	1	2	1	1	2	1	2	2	1	2	2	1	2	1	2		1	2	2	1	1	2	2	2	15	1
53.00	29	2	2	1	1	3	1	1	1	2	1	1	1	2	1	1	1	1	2	1	2	1	13	1	2	1	1	2	1	1	1	1	1	1	1	2	2	2		1	2	2	1	1	2	2	2	15	1
54.00	25	2	2	1	1	3	1	1	1	2	1	1	1	2	1	1	1	1	2	1	2	2	12	1	2	1	1	2	1	2	1	1	1	1	1	1	2	2		1	2	2	1	1	1	2	2	14	1
55.00	35	3	2	2	1	3	1	1	1	2	1	1	1	2	1	1	1	1	2	1	2	1	13	1	1	1	1	2	1	1	1	1	2	1	1	1	2	2		1	2	2	1	1	2	2	2	14	1
56.00	37	3	2	2	1	3	1	1	1	1	1	1	1	2	1	1	1	1	2	1	2	1	13	1	2	1	1	1	1	2	2	1	2	2	2	2	2	1	Recurrent Infection	1	2	2	2	1	2	2	2	12	1
57.00	32	2	2	1	1	3	2	1	2	1	2	1	1	2	1	1	1	1	2	2	2	1	10	2	2	1	2	2	1	2	2	1	1	1	1	2	1	2		2	2	2	2	1	2	2	2	13	1
58.00	40	3	2	2	1	3	1	1	1	1	1	1	1	2	1	1	1	2	2	1	2	1	12	1	2	1	1	2	1	2	2	1	2	1	1	1	1	2		1	2	2	1	1	1	2	2	15	1
59.00	35	3	2	2	1	3	1	1	1	1	2	1	1	2	1	1	1	1	2	1	2	1	12	1	2	1	1	2	1	2	2	1	2	1	1	1	1	2		1	2	2	2	1	2	2	2	14	1
60.00	38	3	2	2	1	3	1	1	1	2	1	1	1	2	1	1	1	1	2	1	2	1	13	1	2	1	1	1	1	2	2	1	2	1	1	2	2	2		1	2	2	1	1	2	2	2	15	1
61.00	37	3	2	2	2	3	1	1	2	2	1	1	1	2	1	1	1	1	2	1	2	1	12	1	2	1	1	2	1	2	2	1	1	1	1	2	1	2		1	2	2	1	2	1	2	2	14	1
62.00	19	1	2	1	2	2	1	1	1	2	1	1	1	1	1	1	1	1	1	1	1	1	16	1	2	1	2	2	1	2	2	1	2	2	2	2	1	2		2	1	2	1	1	2	2	2	10	2
63.00	45	4	2	2	2	2	1	1	1	2	1	1	1	2	1	1	1	2	2	1	2	1	12	1	2	2	#NULL!	#NULL!	#NULL!	#NULL!	#NULL!	#NULL!	#NULL!	#NULL!	#NULL!	#NULL!	#NULL!	#NULL!		#NULL!	#NULL!	#NULL!	#NULL!	#NULL!	#NULL!	#NULL!	#NULL!	#NULL!	#NULL!
64.00	34	3	2	2	2	3	1	1	1	2	1	1	1	1	1	2	1	2	2	1	1	1	13	1	2	2	#NULL!	#NULL!	#NULL!	#NULL!	#NULL!	#NULL!	#NULL!	#NULL!	#NULL!	#NULL!	#NULL!	#NULL!		#NULL!	#NULL!	#NULL!	#NULL!	#NULL!	#NULL!	#NULL!	#NULL!	#NULL!	#NULL!
65.00	19	1	2	1	2	2	1	1	1	2	2	1	1	2	1	2	1	2	2	1	2	2	9	2	2	1	1	1	1	2	2	1	2	2	2	2	1	2		1	2	2	2	1	2	2	2	12	2
66.00	19	1	2	1	2	2	1	1	2	1	1	2	1	1	1	1	1	1	1	1	1	1	15	1	2	2	#NULL!	#NULL!	#NULL!	#NULL!	#NULL!	#NULL!	#NULL!	#NULL!	#NULL!	#NULL!	#NULL!	#NULL!		#NULL!	#NULL!	#NULL!	#NULL!	#NULL!	#NULL!	#NULL!	#NULL!	#NULL!	#NULL!
67.00	32	2	2	2	2	3	1	1	1	2	1	1	1	1	1	1	1	1	2	1	2	1	14	1	2	1	1	2	1	2	2	1	2	1	1	1	1	2		1	2	2	2	1	2	2	2	15	1
68.00	25	2	2	1	2	3	1	1	1	2	1	1	1	2	2	1	1	1	2	1	2	1	12	1	1	1	1	1	1	2	2	1	2	1	1	1	1	2		1	2	2	1	1	2	2	1	17	1
69.00	31	2	1	2	1	3	1	1	2	2	1	1	1	2	1	2	1	2	2	1	2	1	10	2	2	1	1	1	1	2	2	1	1	2	1	2	2	2		1	2	2	1	2	1	2	1	14	1
70.00	30	2	2	2	1	3	1	1	1	1	2	1	1	2	1	1	1	2	2	1	2	1	12	1	2	1	2	2	1	2	2	1	1	1	1	2	2	2		1	2	2	1	1	2	2	2	14	1
71.00	36	3	2	2	1	3	1	1	1	1	1	1	1	1	1	1	1	1	2	1	2	1	14	1	2	1	1	1	1	2	2	1	1	1	1	2	2	2		1	2	2	1	1	2	2	2	15	1
72.00	25	2	2	2	2	2	1	1	1	1	1	1	1	1	1	1	1	2	2	1	1	2	12	1	2	1	2	2	1	2	2	1	2	1	1	2	1	2		1	2	2	2	2	1	2	2	11	2
73.00	31	2	2	2	1	3	1	1	2	1	1	1	1	2	1	1	1	1	2	1	2	1	11	1	2	1	2	2	1	2	2	1	2	1	2	2	2	1	Recurrent Infection	1	2	2	2	2	1	2	2	9	2
74.00	30	2	2	3	1	3	1	1	2	1	1	1	1	2	1	1	1	1	2	1	2	1	11	1	2	1	1	2	1	2	2	1	2	1	1	2	2	2		1	2	2	1	1	2	2	2	14	1
75.00	60	5	2	2	1	2	1	1	1	2	2	1	1	2	1	1	1	1	2	1	2	1	12	1	2	2	#NULL!	#NULL!	#NULL!	#NULL!	#NULL!	#NULL!	#NULL!	#NULL!	#NULL!	#NULL!	#NULL!	#NULL!		#NULL!	#NULL!	#NULL!	#NULL!	#NULL!	#NULL!	#NULL!	#NULL!	#NULL!	#NULL!
76.00	20	1	2	1	2	2	1	1	1	1	1	1	1	2	1	1	2	1	2	2	2	2	9	2	2	1	2	2	1	2	2	1	1	1	1	2	1	2		1	2	2	1	1	1	2	1	15	1
77.00	25	2	2	1	2	2	1	1	1	2	1	1	1	2	1	1	1	1	2	1	2	1	13	1	2	1	1	1	1	2	2	1	1	1	1	1	1	1	Tiredness	1	2	2	1	1	2	2	2	17	1
78.00	43	4	2	2	2	2	1	1	1	2	1	2	1	1	1	1	1	2	2	1	2	2	11	1	2	1	1	1	1	2	2	1	1	1	1	1	1	2		1	2	2	1	1	2	2	2	17	1
79.00	40	3	2	2	2	2	1	1	2	1	1	2	1	2	1	1	2	2	2	1	2	1	8	2	2	1	1	2	1	2	2	1	1	1	1	1	1	1	Constipation	1	2	2	1	2	1	2	2	16	1
80.00	44	3	2	2	1	3	1	1	1	2	1	1	1	1	1	1	1	2	2	1	1	1	14	1	2	1	1	1	1	2	2	1	2	2	2	1	2	2		2	2	1	2	1	2	2	2	11	2
81.00	28	2	2	2	1	2	1	1	2	2	1	2	1	1	1	1	1	1	1	1	2	1	13	1	2	1	1	1	1	2	2	1	2	1	1	1	2	2		1	2	2	1	1	2	2	2	16	1
82.00	50	4	2	2	1	3	1	1	2	1	1	1	2	2	2	2	2	2	1	1	2	1	7	2	2	2	#NULL!	#NULL!	#NULL!	#NULL!	#NULL!	#NULL!	#NULL!	#NULL!	#NULL!	#NULL!	#NULL!	#NULL!		#NULL!	#NULL!	#NULL!	#NULL!	#NULL!	#NULL!	#NULL!	#NULL!	#NULL!	#NULL!
83.00	58	5	2	2	2	2	1	1	1	2	1	1	1	1	1	1	1	1	1	2	1	1	15	1	1	1	2	1	2	2	1	1	1	1	2	2	2	2		1	2	2	2	1	2	2	2	12	2
84.00	62	5	2	5	2	2	1	1	1	2	2	2	1	1	1	1	1	1	1	1	1	1	14	1	2	1	1	1	1	2	1	1	2	1	1	2	1	1	Tiredness	1	2	2	1	2	1	2	1	14	1
85.00	51	4	2	4	1	3	1	1	1	2	1	2	1	1	1	1	1	1	1	1	1	1	15	1	2	1	2	1	1	2	2	1	2	1	1	1	2	2		2	2	1	1	1	2	2	1	14	1
86.00	42	3	2	2	1	2	1	1	1	2	2	2	1	1	1	1	2	2	2	1	2	1	10	2	2	1	1	1	1	2	2	1	2	1	1	1	2	2		1	2	2	1	1	2	2	1	16	1
87.00	19	1	2	1	2	2	1	1	2	2	2	1	1	2	1	1	2	1	2	1	2	1	10	2	2	2	#NULL!	#NULL!	#NULL!	#NULL!	#NULL!	#NULL!	#NULL!	#NULL!	#NULL!	#NULL!	#NULL!	#NULL!		#NULL!	#NULL!	#NULL!	#NULL!	#NULL!	#NULL!	#NULL!	#NULL!	#NULL!	#NULL!
88.00	19	1	2	1	2	2	1	1	1	2	1	2	1	1	1	1	1	2	1	1	1	1	14	1	2	1	1	1	1	1	2	1	2	1	1	1	2	2		1	1	2	1	1	2	2	2	15	1
89.00	41	3	2	4	1	3	1	1	1	1	1	1	1	2	2	1	1	1	2	2	2	1	10	2	2	2	#NULL!	#NULL!	#NULL!	#NULL!	#NULL!	#NULL!	#NULL!	#NULL!	#NULL!	#NULL!	#NULL!	#NULL!		#NULL!	#NULL!	#NULL!	#NULL!	#NULL!	#NULL!	#NULL!	#NULL!	#NULL!	#NULL!
90.00	19	1	2	1	2	2	1	1	1	1	1	1	1	2	1	2	2	1	2	1	2	2	9	2	2	1	2	2	1	2	1	1	2	1	1	1	2	2		1	2	2	1	1	2	2	1	14	1
91.00	36	3	2	2	2	2	1	1	1	2	1	2	1	1	1	1	1	2	1	1	1	2	13	1	2	1	1	1	1	2	2	1	1	1	2	2	2	2		1	2	2	1	1	2	2	2	15	1
92.00	67	5	1	2	3	3	1	1	1	2	1	1	1	1	1	1	2	1	1	1	1	2	14	1	2	2	#NULL!	#NULL!	#NULL!	#NULL!	#NULL!	#NULL!	#NULL!	#NULL!	#NULL!	#NULL!	#NULL!	#NULL!		#NULL!	#NULL!	#NULL!	#NULL!	#NULL!	#NULL!	#NULL!	#NULL!	#NULL!	#NULL!
93.00	19	1	2	1	2	2	1	1	1	2	2	2	2	2	1	2	2	2	2	2	2	1	6	2	2	1	1	1	1	2	2	1	2	1	2	1	2	2		1	2	2	2	1	1	2	2	13	1
94.00	19	1	2	1	2	2	1	1	1	1	1	1	1	1	1	1	1	1	1	1	1	1	15	1	2	2	#NULL!	#NULL!	#NULL!	#NULL!	#NULL!	#NULL!	#NULL!	#NULL!	#NULL!	#NULL!	#NULL!	#NULL!		#NULL!	#NULL!	#NULL!	#NULL!	#NULL!	#NULL!	#NULL!	#NULL!	#NULL!	#NULL!
95.00	19	1	2	1	2	2	1	1	1	2	1	2	1	2	1	1	1	2	1	1	2	1	12	1	2	1	1	1	1	2	2	1	1	1	1	2	1	2		2	2	1	1	1	2	2	1	16	1
96.00	62	5	1	2	1	3	2	1	1	1	2	1	1	1	1	1	1	1	1	1	1	1	13	1	2	1	2	2	1	2	2	1	1	1	1	2	1	2		2	2	2	2	2	1	2	2	11	2
97.00	19	1	2	1	2	2	1	1	1	2	1	1	1	2	1	1	1	1	2	1	1	1	14	1	2	1	2	2	1	2	2	1	1	2	1	2	1	2		2	2	2	2	2	1	2	2	10	2
98.00	19	1	2	1	2	2	1	1	2	2	1	1	1	2	1	1	1	1	2	1	2	1	12	1	2	1	1	1	1	2	2	1	2	1	1	2	2	2		1	2	2	1	1	2	2	2	15	1
99.00	30	2	2	1	2	2	1	1	2	2	1	1	1	2	1	1	1	2	2	1	2	1	11	1	1	1	2	1	1	2	2	1	1	1	2	1	2	2		2	1	1	2	2	1	2	1	10	2
100.00	23	1	2	1	1	3	1	1	1	2	1	2	1	1	1	1	1	1	2	1	1	1	14	1	2	2	#NULL!	#NULL!	#NULL!	#NULL!	#NULL!	#NULL!	#NULL!	#NULL!	#NULL!	#NULL!	#NULL!	#NULL!		#NULL!	#NULL!	#NULL!	#NULL!	#NULL!	#NULL!	#NULL!	#NULL!	#NULL!	#NULL!
101.00	56	5	2	2	1	3	1	1	1	1	1	1	1	1	2	1	2	1	1	1	2	1	13	1	2	1	2	1	1	2	2	1	1	2	1	1	2	2		1	2	2	2	1	1	1	1	13	1
102.00	26	2	2	1	2	3	1	1	2	2	1	1	1	1	1	1	1	2	2	1	2	1	12	1	1	1	1	1	1	2	2	1	2	2	1	1	2	2		1	2	2	2	2	1	2	1	13	1
103.00	53	4	2	1	2	2	1	1	1	2	1	1	1	2	1	1	1	1	1	2	1	1	14	1	2	2	#NULL!	#NULL!	#NULL!	#NULL!	#NULL!	#NULL!	#NULL!	#NULL!	#NULL!	#NULL!	#NULL!	#NULL!		#NULL!	#NULL!	#NULL!	#NULL!	#NULL!	#NULL!	#NULL!	#NULL!	#NULL!	#NULL!
104.00	54	4	1	4	1	3	1	1	2	1	1	1	1	2	2	1	2	1	2	1	2	1	9	2	2	1	2	2	1	2	2	1	1	1	1	2	1	2		2	2	2	2	2	1	2	2	11	2
105.00	51	4	1	2	1	3	1	1	1	1	1	1	1	2	1	1	1	2	2	1	1	1	12	1	2	2	#NULL!	#NULL!	#NULL!	#NULL!	#NULL!	#NULL!	#NULL!	#NULL!	#NULL!	#NULL!	#NULL!	#NULL!		#NULL!	#NULL!	#NULL!	#NULL!	#NULL!	#NULL!	#NULL!	#NULL!	#NULL!	#NULL!
106.00	29	2	1	2	1	3	1	1	1	2	1	1	1	1	2	1	1	2	2	1	2	1	12	1	2	1	1	1	1	2	2	1	1	1	1	2	2	2		2	1	2	1	1	2	2	1	15	1
107.00	41	3	1	4	1	3	1	1	1	2	1	1	1	2	2	1	1	1	2	1	2	1	12	1	2	1	1	1	1	2	2	1	2	2	2	1	1	2		2	2	1	2	1	2	2	2	12	2
108.00	53	4	1	2	1	3	1	1	2	2	1	1	1	2	2	1	1	1	2	1	1	1	12	1	2	2	#NULL!	#NULL!	#NULL!	#NULL!	#NULL!	#NULL!	#NULL!	#NULL!	#NULL!	#NULL!	#NULL!	#NULL!		#NULL!	#NULL!	#NULL!	#NULL!	#NULL!	#NULL!	#NULL!	#NULL!	#NULL!	#NULL!
109.00	47	4	1	4	1	3	1	1	2	2	2	2	1	1	1	1	2	2	2	1	2	1	9	2	2	1	1	1	1	2	2	1	2	2	2	1	1	2		1	2	2	1	1	2	2	1	15	1
110.00	59	5	1	2	1	3	1	1	1	2	1	1	1	2	1	1	1	1	1	1	2	1	14	1	1	1	1	2	1	2	2	1	1	2	1	2	2	2		1	2	2	2	1	2	2	2	13	1
111.00	27	2	1	1	1	3	1	1	2	2	1	1	1	2	2	1	2	1	2	1	2	1	10	2	2	1	1	2	1	2	2	1	2	1	1	2	2	2		1	2	2	2	2	1	2	2	11	2
112.00	46	4	1	2	1	3	1	1	1	2	1	2	1	1	2	1	1	2	2	1	2	1	11	1	2	1	1	1	1	2	2	1	2	1	1	2	2	2		1	2	2	1	1	2	2	2	14	1
113.00	31	3	1	4	1	1	1	1	2	1	1	1	1	2	2	1	1	1	2	1	1	1	11	1	2	2	#NULL!	#NULL!	#NULL!	#NULL!	#NULL!	#NULL!	#NULL!	#NULL!	#NULL!	#NULL!	#NULL!	#NULL!		#NULL!	#NULL!	#NULL!	#NULL!	#NULL!	#NULL!	#NULL!	#NULL!	#NULL!	#NULL!
114.00	57	5	1	2	1	3	1	1	2	1	1	1	1	2	1	1	1	1	2	1	2	1	11	1	2	1	1	2	1	2	2	1	2	1	1	2	2	2		1	2	2	1	1	2	2	2	14	1
115.00	58	5	1	4	1	2	1	1	2	1	2	1	1	2	2	1	1	1	2	1	2	1	9	2	2	2	#NULL!	#NULL!	#NULL!	#NULL!	#NULL!	#NULL!	#NULL!	#NULL!	#NULL!	#NULL!	#NULL!	#NULL!		#NULL!	#NULL!	#NULL!	#NULL!	#NULL!	#NULL!	#NULL!	#NULL!	#NULL!	#NULL!
116.00	63	5	1	2	3	3	1	1	2	2	1	1	1	2	1	2	1	1	2	1	2	1	11	1	2	1	1	1	1	2	2	1	2	1	1	2	1	2		1	2	2	1	2	1	2	1	15	1
117.00	29	2	1	4	1	3	1	1	1	2	1	1	1	2	2	1	1	1	2	1	2	1	12	1	1	1	1	1	1	2	2	1	2	1	1	2	1	2		1	2	2	1	1	2	2	1	16	1
118.00	39	3	1	1	1	3	1	1	1	2	1	1	1	1	1	1	1	1	2	1	2	2	13	1	2	1	1	2	1	2	2	1	2	1	1	2	1	2		1	2	2	2	1	2	2	2	14	1
119.00	42	3	1	2	1	3	1	1	2	1	1	2	1	1	1	1	1	1	2	1	2	1	11	1	2	2	#NULL!	#NULL!	#NULL!	#NULL!	#NULL!	#NULL!	#NULL!	#NULL!	#NULL!	#NULL!	#NULL!	#NULL!		#NULL!	#NULL!	#NULL!	#NULL!	#NULL!	#NULL!	#NULL!	#NULL!	#NULL!	#NULL!
120.00	27	2	1	2	1	3	1	1	1	2	2	2	1	2	2	1	1	1	2	1	2	2	9	2	2	1	1	1	1	2	2	1	2	1	1	2	1	2		1	2	2	2	1	2	2	1	15	1
121.00	34	2	1	4	1	3	1	1	1	2	1	1	1	1	1	2	2	1	2	1	1	1	13	1	2	2	#NULL!	#NULL!	#NULL!	#NULL!	#NULL!	#NULL!	#NULL!	#NULL!	#NULL!	#NULL!	#NULL!	#NULL!		#NULL!	#NULL!	#NULL!	#NULL!	#NULL!	#NULL!	#NULL!	#NULL!	#NULL!	#NULL!
122.00	29	2	1	4	1	3	1	1	2	1	2	1	1	2	1	1	1	1	1	1	1	1	14	1	2	1	2	2	1	2	2	1	2	1	1	2	2	2		2	2	1	1	1	2	2	2	11	2
123.00	55	5	1	2	1	3	1	1	2	2	1	1	1	2	1	1	1	1	2	1	2	1	12	1	2	1	1	2	1	2	2	1	1	1	1	2	1	2		1	2	2	1	2	1	2	2	14	1
124.00	33	2	1	2	1	3	1	1	1	2	1	1	1	2	1	1	1	1	2	1	2	1	13	1	2	1	1	1	1	2	2	1	2	1	1	2	2	2		1	2	2	1	1	2	2	2	15	1
125.00	52	4	1	2	2	3	1	1	1	1	2	1	1	2	1	1	1	1	2	1	2	1	13	1	2	1	1	2	1	2	2	1	2	1	1	2	2	2		1	2	2	2	1	2	2	2	12	2
126.00	45	4	1	2	1	3	1	1	1	1	1	1	1	2	1	1	1	2	2	1	2	1	11	1	2	1	1	2	1	2	2	1	2	1	1	1	1	2		1	2	2	1	1	1	2	2	15	1
127.00	56	5	1	4	1	3	2	1	2	2	1	1	1	2	1	1	1	1	2	2	2	1	10	2	2	1	2	2	1	2	2	1	1	1	1	2	1	2		2	2	1	2	1	2	2	2	12	2
128.00	36	3	1	2	1	3	1	1	1	1	2	1	1	2	1	1	1	1	2	1	2	1	11	1	2	1	1	1	1	2	2	1	2	1	1	2	1	2		1	2	2	2	1	2	2	1	16	1
129.00	61	5	1	2	2	3	1	1	2	2	1	1	1	2	2	1	1	1	2	1	2	1	11	1	2	1	1	2	1	2	2	1	2	1	1	2	1	2		1	2	2	1	1	2	2	2	14	1
130.00	34	2	1	2	1	3	1	1	1	2	1	2	1	2	1	1	1	2	1	1	1	1	13	1	1	1	1	2	1	2	2	1	2	1	1	1	1	2		1	2	2	1	1	2	2	2	16	1
131.00	31	2	2	2	2	2	1	1	2	2	1	2	1	2	2	1	2	1	2	1	2	1	9	2	2	2	#NULL!	#NULL!	#NULL!	#NULL!	#NULL!	#NULL!	#NULL!	#NULL!	#NULL!	#NULL!	#NULL!	#NULL!		#NULL!	#NULL!	#NULL!	#NULL!	#NULL!	#NULL!	#NULL!	#NULL!	#NULL!	#NULL!
132.00	22	1	1	1	2	2	1	1	1	2	2	1	1	2	1	2	1	1	2	1	2	2	10	2	2	1	1	1	1	2	2	1	1	2	1	1	2	2		1	2	2	1	1	2	2	1	17	1
133.00	61	5	1	2	3	3	1	1	1	1	1	1	1	2	1	1	1	1	2	2	2	1	11	1	2	1	1	1	1	2	2	1	2	1	2	2	2	2		1	2	2	1	1	2	2	1	16	1
134.00	36	3	1	2	1	3	1	1	1	1	1	1	1	2	1	1	1	2	1	2	1	2	11	1	1	1	1	1	2	2	2	1	2	1	2	2	2	2		1	2	2	2	1	1	2	2	11	2
135.00	33	2	2	4	2	2	2	1	2	1	1	2	1	1	2	1	1	2	2	2	1	1	8	2	2	1	1	1	1	2	2	1	1	1	1	1	1	2		1	2	2	1	1	2	2	1	19	1
136.00	31	2	1	2	1	3	1	1	1	2	1	2	1	2	2	2	1	2	2	1	2	2	8	2	2	1	1	2	1	2	2	1	1	1	1	1	1	2		1	2	2	2	2	1	2	2	13	1
137.00	28	2	1	1	1	3	1	1	1	2	1	1	1	2	1	1	1	1	2	1	2	2	12	1	2	1	1	2	1	2	2	1	1	1	1	1	1	2		1	2	2	2	2	1	2	2	13	1
138.00	34	2	1	2	1	3	1	1	2	2	1	2	1	2	1	1	1	2	2	1	2	2	9	2	2	1	1	1	1	2	2	1	1	1	1	2	1	2		1	2	2	1	1	2	2	1	18	1
139.00	22	1	1	1	2	3	1	1	2	2	1	1	1	2	1	1	1	1	2	1	2	1	12	1	2	1	1	1	1	2	2	1	1	1	1	2	1	2		1	2	2	1	2	1	2	1	15	1
140.00	27	2	1	1	1	3	1	2	2	2	1	2	1	2	2	1	1	2	2	1	2	2	7	2	2	1	1	2	1	2	2	1	1	1	1	2	1	2		1	2	2	2	2	1	2	2	12	2
141.00	29	2	1	1	1	3	1	1	2	1	1	1	1	2	2	1	1	1	2	1	2	2	9	2	2	1	1	2	1	2	2	1	1	1	1	2	1	2		1	2	2	1	2	1	2	1	14	1
142.00	25	2	1	4	1	3	1	1	2	2	1	1	1	1	1	1	1	2	2	1	2	1	12	1	2	1	1	2	1	2	2	1	1	1	1	2	1	2		1	2	2	1	1	2	2	1	16	1
143.00	35	3	1	2	1	2	2	1	1	2	2	1	1	1	1	1	1	2	2	1	2	2	10	2	2	1	1	2	1	2	2	1	1	2	1	2	1	2		2	2	1	1	1	2	2	1	14	1
144.00	40	3	1	4	1	3	1	1	1	2	2	1	1	2	1	1	1	2	2	1	2	2	10	2	2	1	1	1	1	2	2	1	1	2	1	2	2	2		2	1	2	1	1	2	2	2	13	1
145.00	21	1	2	1	1	3	2	1	1	1	1	1	1	2	2	1	1	1	2	1	2	2	9	2	2	1	1	1	1	2	2	1	1	1	1	1	1	1	Dizziness	1	2	2	1	1	2	2	1	19	1
146.00	45	4	1	2	1	3	1	1	1	2	2	2	1	1	1	2	1	2	2	1	2	2	9	2	2	1	1	1	1	2	2	1	2	1	1	1	1	1	Hyepersomnia	1	2	2	1	1	2	2	1	18	1
147.00	28	2	2	2	1	3	1	1	2	1	2	1	1	2	1	1	1	1	2	1	2	2	9	2	2	1	2	1	1	1	2	1	1	2	1	1	2	1	Burning Sensation	1	2	2	2	2	1	2	1	13	1
148.00	42	4	1	2	1	3	1	1	1	1	1	1	1	2	1	1	1	2	2	1	2	1	10	2	2	1	1	1	1	2	2	1	1	2	1	1	2	2		1	2	2	1	1	2	2	1	15	1
149.00	28	2	1	2	1	3	1	1	1	2	1	2	1	1	1	2	1	1	2	1	2	1	12	1	2	1	1	1	1	2	2	1	1	2	1	1	2	2		1	2	2	1	1	2	2	1	16	1
150.00	24	1	1	1	1	3	1	1	1	1	1	1	1	2	1	1	1	1	2	1	2	1	12	1	2	1	1	2	1	2	2	1	1	2	1	1	2	2		1	2	2	2	2	1	2	2	12	2
151.00	26	2	1	2	1	2	2	2	1	2	1	1	1	2	1	1	1	1	2	1	2	1	11	1	2	1	1	2	1	2	2	1	1	2	1	1	2	2		1	2	2	2	1	2	2	2	14	1
152.00	39	3	1	4	1	3	1	1	2	1	1	1	1	2	2	1	1	2	2	1	2	2	8	2	2	1	2	2	1	2	2	1	1	2	1	2	1	2		1	2	2	2	1	2	2	2	13	1
153.00	44	3	2	2	1	3	1	1	1	2	1	1	1	1	1	1	1	1	1	1	1	1	16	1	1	1	2	2	1	2	2	1	2	1	1	2	1	1	Flu Symptoms	2	2	2	2	1	2	2	2	12	2
154.00	35	3	1	2	1	3	1	1	1	2	1	1	1	1	1	1	1	1	2	1	2	1	14	1	1	1	2	2	1	2	2	1	2	1	1	2	1	2		1	2	2	2	1	2	2	2	13	1
155.00	26	2	1	2	2	3	1	1	2	2	1	1	1	2	1	1	1	1	1	2	1	1	13	1	1	1	1	1	1	2	2	1	2	1	2	2	2	2		1	2	2	1	1	1	2	1	14	1
156.00	28	2	1	2	1	3	1	1	1	2	1	1	1	2	1	1	1	1	2	1	2	1	13	1	2	1	1	1	1	2	2	1	1	2	2	2	1	2		1	2	2	1	1	1	2	2	14	1
157.00	21	1	1	2	1	3	1	1	1	2	1	1	1	2	1	1	1	1	2	1	2	1	13	1	2	1	1	1	1	2	2	1	1	2	2	2	1	2		1	2	2	1	1	2	2	2	14	1
158.00	35	3	1	2	1	3	2	1	2	2	1	2	1	2	1	1	1	1	2	1	2	1	10	2	2	1	1	2	1	2	2	1	2	1	1	2	2	2		1	2	1	1	1	2	2	2	13	1
159.00	32	2	1	2	1	3	1	1	2	2	2	1	1	2	1	1	1	1	2	1	2	1	11	1	2	1	1	2	1	2	2	1	2	1	1	2	1	2		1	2	2	2	2	1	2	2	12	2
160.00	42	3	1	2	1	3	1	1	1	1	2	1	1	2	1	1	2	1	2	2	2	1	9	2	2	1	1	2	1	2	2	1	2	1	1	2	1	2		1	2	2	1	1	2	2	1	15	1
161.00	35	3	1	2	1	3	1	1	1	1	2	2	1	2	2	1	1	2	2	1	2	1	8	2	2	1	1	2	1	2	2	1	2	1	1	2	1	2		1	2	2	2	1	2	2	2	13	1
162.00	34	2	1	2	1	3	1	1	2	2	1	2	1	1	1	1	1	2	2	1	2	1	11	1	2	1	1	1	1	2	2	1	2	1	1	2	1	2		1	2	2	2	2	1	2	2	12	2
163.00	55	4	1	2	1	3	1	1	1	1	2	1	1	2	1	1	2	1	2	2	2	1	9	2	2	1	1	1	1	2	2	1	2	1	1	2	1	2		2	2	1	2	1	2	2	1	14	1
164.00	35	3	1	2	1	3	1	1	2	2	1	1	1	2	1	1	1	1	2	1	2	1	12	1	2	1	2	1	1	2	2	1	2	1	1	2	1	2		1	2	2	1	2	1	2	1	14	1
165.00	46	4	1	5	1	3	2	1	1	2	1	1	1	2	1	1	1	1	1	1	2	1	13	1	2	1	1	2	1	2	2	1	2	1	1	2	1	2		1	2	2	1	1	2	2	2	14	1
166.00	44	3	1	4	1	3	1	1	1	2	1	1	1	2	1	1	1	2	2	1	2	1	12	1	2	1	1	1	1	2	2	1	2	1	1	2	1	2		1	2	2	1	1	2	2	1	16	1
167.00	48	4	1	2	1	3	1	1	2	2	1	1	1	2	1	1	1	1	2	1	2	1	12	1	2	1	1	2	1	2	2	1	2	1	1	2	1	2		1	2	2	2	2	1	2	2	13	1
168.00	39	3	1	2	1	3	1	1	2	2	1	1	1	2	1	1	1	1	2	1	2	1	12	1	2	1	1	2	1	1	2	1	2	1	1	2	1	2		1	2	2	2	2	1	2	2	13	1
169.00	62	5	1	2	3	3	1	1	2	2	1	2	1	2	1	1	2	1	1	1	1	1	12	1	2	1	2	1	1	2	2	1	1	1	1	2	2	2		1	2	2	1	2	1	2	2	13	1
170.00	31	2	2	2	1	3	1	1	2	2	1	2	1	1	1	1	1	1	1	1	1	1	14	1	1	1	1	1	1	2	2	1	2	1	1	2	2	2		1	2	2	1	1	2	2	2	15	1
171.00	28	2	1	2	1	3	1	1	2	1	1	1	1	2	1	1	1	1	2	1	2	1	12	1	2	1	1	1	1	2	2	1	2	1	1	2	1	2		1	2	2	1	1	2	2	1	17	1
172.00	25	2	1	1	1	3	1	1	1	2	1	1	1	2	1	1	1	1	2	1	2	1	13	1	1	1	1	1	1	2	2	1	2	1	1	2	1	2		1	2	2	1	1	2	2	2	15	1
173.00	52	4	1	2	1	3	1	1	1	2	1	2	1	2	2	2	1	1	2	1	2	1	10	2	2	1	1	2	1	1	2	1	2	1	1	2	1	2		1	2	2	2	1	2	2	2	15	1
174.00	23	1	1	2	1	3	1	1	1	1	1	2	1	1	1	1	1	2	2	1	2	1	11	1	2	1	1	2	1	2	2	1	2	1	1	2	1	2		2	2	1	2	2	1	2	2	9	2
175.00	33	2	2	2	1	2	1	1	2	2	2	2	1	2	2	2	1	1	2	1	2	1	8	2	2	1	1	2	1	2	2	1	2	1	1	2	2	2		1	2	2	1	1	2	2	2	14	1
176.00	27	2	1	2	1	3	1	1	1	2	1	1	1	2	2	1	1	2	2	1	2	1	11	1	2	1	1	2	1	2	2	1	2	1	1	2	1	2		1	2	2	2	2	1	2	2	12	2
177.00	31	2	1	2	1	2	1	1	1	1	1	1	1	1	1	1	1	1	1	1	1	1	15	1	1	1	2	2	1	2	2	1	1	1	1	1	1	2		2	1	2	2	1	2	2	2	13	1
178.00	27	2	1	2	1	3	1	1	1	1	1	1	1	2	1	1	1	1	2	1	2	1	12	1	2	1	2	2	1	2	2	1	1	1	1	1	1	2		1	2	2	2	1	2	2	2	15	1
179.00	32	2	2	2	1	3	1	1	1	2	1	1	1	2	1	1	1	1	2	1	2	1	13	1	2	1	1	2	1	2	2	1	2	1	1	1	2	2		1	2	2	1	1	2	2	2	15	1
180.00	40	3	1	2	1	3	1	1	1	2	1	1	1	2	1	1	1	1	2	1	2	1	13	1	2	1	1	2	1	2	2	1	2	1	1	1	2	2		1	2	2	1	1	2	2	2	15	1
181.00	30	2	2	2	2	2	1	1	1	1	1	1	1	2	1	1	1	2	2	1	2	2	10	2	2	1	1	1	2	1	1	1	1	1	1	2	2	2		1	2	2	1	1	2	2	1	17	1
182.00	34	2	1	1	1	3	1	1	1	1	1	1	1	2	1	1	1	2	2	1	2	2	10	2	2	1	1	1	2	1	1	1	1	1	1	2	2	2		1	2	2	1	1	2	2	2	15	1
183.00	35	3	1	4	1	3	1	1	1	2	1	1	1	1	1	1	1	1	2	1	1	2	14	1	2	1	1	1	1	2	2	1	1	1	1	2	2	2		1	2	2	1	1	2	2	2	16	1
184.00	31	2	1	2	1	3	1	1	2	2	1	1	1	2	1	1	1	2	2	1	2	1	11	1	2	1	1	2	1	2	2	1	2	1	1	2	1	2		1	2	2	2	2	1	2	2	13	1
185.00	24	1	2	2	2	3	1	1	2	1	1	1	1	2	1	1	1	2	2	1	2	1	10	2	2	1	1	2	1	2	2	1	1	2	1	2	2	2		1	2	2	2	2	1	2	2	12	2
186.00	32	2	1	2	1	3	1	1	2	2	1	1	1	2	1	1	1	2	2	1	2	1	11	1	2	1	1	2	1	2	2	1	2	1	1	1	2	2		1	2	2	2	2	1	2	2	12	2
187.00	30	2	1	1	1	3	1	1	1	1	2	2	1	2	1	1	1	1	2	1	2	1	10	2	2	1	1	1	1	2	2	1	2	1	1	1	2	2		2	2	1	1	2	1	2	2	11	2
188.00	22	1	1	1	2	3	2	1	1	1	2	2	1	2	1	1	1	2	2	1	2	2	7	2	2	2	#NULL!	#NULL!	#NULL!	#NULL!	#NULL!	#NULL!	#NULL!	#NULL!	#NULL!	#NULL!	#NULL!	#NULL!		#NULL!	#NULL!	#NULL!	#NULL!	#NULL!	#NULL!	#NULL!	#NULL!	#NULL!	#NULL!
189.00	27	2	1	4	1	3	1	1	1	2	1	2	1	1	1	2	1	1	2	1	2	1	12	1	2	1	1	1	1	2	2	1	2	1	1	1	2	2		1	2	2	1	1	2	2	1	17	1
190.00	30	2	1	2	1	3	1	1	2	2	1	2	1	2	1	1	1	1	2	1	2	2	10	2	2	1	1	2	1	2	2	1	2	1	2	2	1	1		2	1	2	1	2	1	2	1	11	2
191.00	42	3	1	4	1	3	1	1	2	1	1	2	1	1	1	1	1	1	2	1	2	1	11	1	2	1	1	2	1	2	2	1	2	1	1	2	2	2		1	2	2	2	2	1	2	2	11	2
192.00	37	3	1	2	1	2	1	1	1	2	1	1	1	2	1	1	1	1	2	1	2	2	12	1	2	1	2	2	1	2	2	1	2	1	1	2	2	2		1	2	2	2	2	1	2	2	10	2
193.00	30	2	2	2	2	2	2	1	1	2	1	1	1	2	1	1	1	2	2	1	2	2	10	2	2	1	2	2	1	2	2	1	2	1	1	2	2	2		1	2	2	2	2	1	2	2	10	2
194.00	39	3	1	2	1	3	1	1	1	2	1	1	1	1	1	1	1	1	1	1	1	1	16	1	1	1	1	1	1	2	1	1	2	1	1	2	2	2		1	2	2	1	2	1	2	1	12	2
195.00	48	4	1	2	1	2	1	1	1	2	1	1	1	1	1	1	1	1	1	1	1	1	16	1	1	1	1	1	1	2	1	1	2	1	1	2	2	2		1	2	2	1	2	1	2	1	12	2
196.00	23	1	1	1	1	3	1	1	1	1	2	2	1	2	1	2	1	2	2	1	2	1	8	2	2	1	1	2	1	2	2	1	2	1	1	2	1	2		2	2	1	1	1	1	2	1	13	1
197.00	24	1	1	1	2	2	2	1	1	2	2	1	1	2	1	1	1	1	2	1	2	1	11	1	2	1	1	1	1	2	2	1	2	1	1	1	1	2		2	1	2	1	1	2	2	2	15	1
198.00	31	2	1	2	1	3	1	1	1	2	1	1	1	2	1	1	1	1	2	1	2	1	13	1	2	1	2	2	1	2	2	1	1	1	1	1	1	2		1	2	2	1	1	2	2	2	16	1
199.00	36	3	2	2	2	3	1	1	1	2	1	1	1	2	1	1	1	1	2	1	2	1	13	1	2	1	2	2	1	2	2	1	2	2	2	2	1	1	Decreased Immunity	1	2	2	1	1	2	2	2	12	2
200.00	20	1	2	1	2	2	1	1	1	2	1	1	1	1	1	1	1	2	2	1	1	2	13	1	2	2	#NULL!	#NULL!	#NULL!	#NULL!	#NULL!	#NULL!	#NULL!	#NULL!	#NULL!	#NULL!	#NULL!	#NULL!		#NULL!	#NULL!	#NULL!	#NULL!	#NULL!	#NULL!	#NULL!	#NULL!	#NULL!	#NULL!
201.00	46	4	1	4	1	3	2	1	1	1	1	1	1	2	2	1	1	1	2	1	1	1	12	1	2	1	1	1	1	2	2	1	2	1	1	2	1	2		1	2	2	1	1	2	2	2	16	1
202.00	43	3	1	2	1	3	2	1	1	2	2	2	1	2	1	1	1	2	1	1	2	1	10	2	2	1	1	2	1	2	2	1	2	1	1	2	2	2		2	2	1	1	1	1	2	2	11	2
203.00	42	3	1	2	1	3	1	1	2	2	1	2	1	2	2	1	1	2	2	1	2	1	9	2	2	1	1	2	1	2	2	1	1	1	2	2	1	2		1	2	2	2	2	1	2	2	12	2
204.00	22	1	2	2	2	3	1	1	2	1	1	2	1	1	1	1	1	2	1	1	2	1	11	1	2	1	1	1	1	2	2	1	2	1	2	1	1	2		1	2	2	1	1	2	2	1	17	1
205.00	21	1	2	1	2	3	1	1	1	2	1	1	1	2	1	1	1	1	2	1	2	1	13	1	2	1	1	1	1	2	2	1	2	1	2	1	1	2		1	2	2	1	1	2	2	2	15	1
206.00	22	1	2	1	2	3	1	1	1	2	1	1	1	2	1	1	1	1	2	1	2	1	13	1	1	1	1	1	1	2	2	1	2	1	2	1	1	2		1	2	2	1	1	2	2	2	15	1
207.00	21	1	2	1	2	3	1	1	1	1	1	2	1	2	1	1	1	1	1	2	2	1	11	1	2	1	1	1	1	1	2	1	1	2	1	1	1	2		1	2	2	2	1	2	2	1	17	1
208.00	42	3	1	2	1	3	1	1	1	1	1	2	1	2	2	1	1	1	2	1	2	1	10	2	2	1	1	1	1	2	2	1	2	1	1	1	1	2		1	2	2	2	1	2	2	1	17	1
209.00	22	1	2	1	2	3	2	1	1	1	1	1	1	2	1	1	2	2	2	1	2	1	9	2	2	1	1	2	1	2	2	1	2	1	1	1	1	2		2	2	1	1	2	1	2	1	13	1
210.00	40	3	1	2	1	3	1	1	2	1	1	1	1	2	2	1	1	1	2	1	1	1	11	1	2	1	1	1	1	2	2	1	2	2	1	1	1	2		1	2	2	1	1	2	2	2	16	1
211.00	21	1	1	1	1	2	1	1	1	2	1	1	1	1	1	1	2	1	2	1	2	1	13	1	2	1	1	1	1	2	2	1	1	1	1	2	2	2		1	2	2	1	2	1	2	1	15	1
212.00	31	2	2	2	1	3	1	1	1	2	1	1	1	2	2	1	1	1	2	1	2	1	12	1	2	1	1	1	1	2	2	1	1	1	1	2	2	2		1	2	2	1	2	1	2	1	15	1
213.00	21	1	2	1	2	2	1	1	2	2	1	1	1	2	1	1	1	1	1	1	2	1	13	1	1	1	1	1	1	2	2	1	2	1	2	2	2	2		1	2	2	1	1	1	2	1	14	1
214.00	29	2	1	4	1	3	2	1	1	1	1	1	1	2	1	1	2	2	2	1	2	1	9	2	2	1	1	1	1	2	2	1	2	1	2	2	2	2		1	2	2	1	1	1	2	1	14	1
215.00	43	3	1	2	3	3	1	1	1	1	1	1	2	1	2	1	1	1	2	2	1	1	11	1	2	1	1	1	1	2	2	1	1	1	1	1	1	2		1	2	2	1	1	2	2	1	19	1
216.00	23	1	1	1	1	2	1	1	2	1	1	2	1	1	2	1	2	2	2	1	1	1	9	2	2	1	1	2	1	2	2	1	2	1	1	2	2	2		1	2	2	2	1	2	2	2	13	1
217.00	40	3	1	2	1	3	1	1	2	2	1	1	1	2	2	1	1	1	2	1	2	2	10	2	1	1	1	1	1	2	2	1	1	1	1	2	2	2		1	2	2	1	1	2	2	2	16	1
218.00	21	1	1	1	2	3	1	1	1	2	1	1	1	2	1	1	1	2	2	1	2	1	12	1	2	1	1	1	1	2	2	1	1	1	1	2	2	2		1	2	2	1	1	2	2	1	16	1
219.00	39	3	1	2	1	3	1	1	2	1	1	2	1	1	2	1	2	2	2	1	1	1	9	2	2	1	1	2	1	2	2	1	2	1	1	2	2	2		1	2	2	2	1	2	2	1	14	1
220.00	40	3	1	4	1	3	1	1	1	2	1	1	2	2	2	1	1	1	2	1	2	1	11	1	2	1	1	1	1	2	1	1	2	1	1	2	2	2		1	2	2	1	1	2	2	2	13	1
221.00	30	2	1	1	2	3	1	1	1	2	1	1	2	2	1	2	1	2	2	1	2	2	9	2	2	1	1	1	1	2	1	1	2	1	2	2	2	2		1	2	2	1	1	1	2	2	12	2
222.00	25	2	2	2	1	3	1	1	1	2	1	1	1	2	2	2	2	1	2	1	1	1	11	1	2	1	1	1	1	2	2	1	1	1	1	2	1	2		1	2	2	1	1	2	2	1	18	1
223.00	44	3	1	2	1	3	1	1	1	2	1	1	2	2	2	1	1	1	2	2	1	1	11	1	1	1	1	1	2	2	1	1	1	1	1	1	1	2		1	2	2	1	1	2	2	1	19	1
224.00	51	4	1	2	1	3	2	1	2	2	2	2	1	2	1	1	1	1	2	2	2	1	8	2	2	1	1	1	1	2	2	1	2	1	2	2	2	2		1	2	2	1	1	1	2	2	13	1
225.00	44	3	1	2	1	3	2	1	1	1	2	2	1	2	1	1	1	1	2	2	2	1	8	2	2	1	1	1	1	2	2	1	1	2	1	1	1	2		1	2	2	1	1	1	2	2	16	1
226.00	42	3	2	2	1	3	1	1	1	1	1	1	1	1	1	1	1	1	2	1	2	1	13	1	2	1	2	2	1	2	2	1	2	1	2	2	2	1	Decreased Immunity	1	2	2	2	1	2	2	1	13	1
227.00	28	2	1	2	1	3	1	1	1	1	1	1	1	2	1	1	1	1	2	1	2	1	12	1	2	1	2	2	1	2	2	1	1	1	1	2	1	2		1	2	2	2	1	2	2	1	15	1
228.00	47	4	1	2	1	3	1	1	1	1	2	2	1	2	1	1	1	1	2	2	2	1	9	2	2	1	1	1	1	2	1	1	1	1	1	2	1	2		1	2	2	1	1	1	2	1	15	1
229.00	39	3	1	4	1	3	1	1	1	1	2	2	1	2	1	1	1	1	2	2	2	1	9	2	2	1	1	2	1	2	2	1	2	1	2	2	2	2		1	1	2	1	2	1	2	1	12	2
230.00	30	2	1	3	1	3	1	1	2	2	1	1	1	2	2	1	1	2	2	1	2	1	10	2	2	1	1	2	1	2	2	1	2	1	1	2	1	2		1	2	2	2	1	2	2	2	14	1
231.00	56	5	1	2	1	3	2	2	2	2	2	2	1	2	1	2	2	2	2	2	2	2	3	2	2	1	1	2	1	2	1	1	2	1	1	2	1	2		1	1	2	2	1	2	2	2	12	2
232.00	59	5	1	5	1	3	1	1	2	1	1	2	1	2	2	1	1	1	2	1	2	1	9	2	2	1	1	2	1	2	2	1	2	1	1	2	1	2		1	2	2	2	2	1	2	2	12	2
233.00	31	2	2	1	1	3	2	1	1	2	1	1	1	2	1	1	1	1	1	1	2	1	13	1	2	1	1	2	1	2	2	1	1	1	1	1	1	2		2	2	2	1	1	2	2	2	16	1
234.00	21	1	2	1	2	3	1	1	1	2	1	1	1	1	1	1	1	1	2	1	1	1	15	1	2	1	1	1	1	2	2	1	1	1	1	1	1	2		2	1	2	1	1	2	2	1	17	1
235.00	34	2	1	2	1	3	1	1	1	2	1	1	1	1	1	1	1	1	1	1	1	1	15	1	2	1	1	1	1	2	2	1	1	1	1	1	1	2		2	1	2	1	1	2	2	1	17	1
236.00	65	5	1	2	1	3	1	1	2	1	1	2	2	2	2	1	1	1	2	1	2	1	8	2	2	1	1	1	1	2	2	1	1	2	1	1	1	2		2	1	2	1	1	2	2	2	15	1
237.00	34	2	1	2	1	3	1	1	2	2	1	1	1	2	1	1	1	1	2	1	2	1	12	1	1	2	#NULL!	#NULL!	#NULL!	#NULL!	#NULL!	#NULL!	#NULL!	#NULL!	#NULL!	#NULL!	#NULL!	#NULL!		#NULL!	#NULL!	#NULL!	#NULL!	#NULL!	#NULL!	#NULL!	#NULL!	#NULL!	#NULL!
238.00	27	2	2	2	2	3	1	1	1	2	1	1	1	1	1	1	1	1	1	1	1	1	16	1	2	1	1	2	1	2	2	1	2	1	1	1	2	2		1	2	2	2	1	2	2	2	15	1
239.00	35	3	1	4	1	3	1	1	2	2	1	1	1	2	1	1	1	1	2	1	2	1	13	1	2	1	1	1	1	2	2	1	2	1	1	1	2	2		1	2	2	1	1	2	2	2	15	1
240.00	29	2	1	2	1	3	1	1	2	1	1	1	1	2	1	1	1	2	2	1	2	1	10	2	2	1	1	2	1	2	2	1	1	2	1	2	1	2		1	2	2	2	2	1	2	2	12	2
241.00	33	2	1	2	1	3	1	1	2	2	1	1	1	2	1	1	1	1	2	1	2	1	12	1	2	1	1	1	1	2	2	1	1	2	1	2	1	2		1	2	2	1	2	1	2	1	14	1
242.00	21	2	2	1	2	2	1	1	1	2	1	2	1	2	1	1	1	1	1	1	2	1	15	1	2	1	1	2	1	2	2	1	1	2	1	1	1	2		2	2	1	2	1	2	2	1	12	2
243.00	56	5	1	2	1	3	1	1	2	2	1	1	1	1	1	1	1	2	2	1	2	1	12	1	2	1	1	2	1	1	2	1	2	1	1	2	2	2		1	2	2	2	1	2	2	2	14	1
244.00	53	4	1	2	1	3	1	1	1	2	1	2	1	2	1	1	1	1	1	1	2	1	15	1	2	1	1	2	1	2	2	1	1	2	1	1	1	2		2	2	1	2	1	2	2	1	12	2
245.00	60	5	1	2	1	3	2	2	1	2	2	2	1	2	1	2	1	2	2	2	2	1	6	2	2	1	1	1	1	2	1	1	2	1	2	2	2	2		1	1	1	1	1	1	2	2	10	2
246.00	36	3	2	2	2	3	1	1	1	1	1	1	1	2	1	1	1	1	2	1	1	1	13	1	1	1	2	2	1	2	2	1	1	2	1	1	1	1	Sore Throat	2	2	2	2	2	1	2	2	11	2
247.00	38	3	1	2	1	3	1	1	2	2	1	1	1	2	1	1	1	1	2	1	2	1	12	1	2	1	1	2	1	2	2	1	1	1	1	1	1	2		1	2	2	1	1	2	2	2	17	1
248.00	27	2	2	2	1	3	1	1	2	2	1	1	1	2	1	1	1	1	2	1	1	1	13	1	2	1	1	2	1	2	2	1	1	1	1	1	1	2		1	2	2	1	1	2	2	2	16	1
249.00	38	3	1	2	1	3	1	1	2	2	1	1	1	2	1	1	1	1	2	1	2	1	12	1	2	1	1	2	1	2	2	1	1	1	1	1	1	2		1	2	2	2	1	1	2	2	16	1
250.00	31	2	1	2	1	3	1	1	2	1	1	1	1	2	1	1	1	1	1	1	2	1	12	1	2	1	1	2	1	2	2	1	1	1	1	1	1	2		1	2	2	1	1	2	2	1	18	1
251.00	27	2	1	1	2	3	1	1	1	2	1	2	1	2	1	1	1	1	2	1	1	1	13	1	2	1	1	2	1	2	2	1	1	1	1	1	1	2		1	2	2	1	1	2	2	2	16	1
252.00	25	2	1	1	2	3	1	1	1	1	1	1	1	2	1	2	1	2	2	1	2	1	10	2	2	1	1	1	1	2	2	1	2	1	2	2	1	2		1	2	2	1	1	1	2	2	15	1
253.00	25	2	1	1	2	2	1	1	1	1	1	1	1	2	1	1	1	2	2	1	2	1	11	1	2	1	1	1	1	2	2	1	2	1	2	2	1	2		1	2	2	1	1	2	2	1	15	1
254.00	39	3	1	2	1	3	1	1	1	1	1	1	1	2	1	1	1	2	2	1	2	1	11	1	2	1	1	1	1	2	2	1	2	1	2	2	1	2		1	2	2	1	1	2	2	1	15	1
255.00	62	5	1	4	1	3	2	1	1	1	2	2	2	1	2	1	2	1	1	2	2	2	6	2	2	1	1	1	1	1	2	1	1	1	1	1	2	2		1	1	2	1	1	2	2	1	19	1
256.00	67	5	1	2	1	3	2	1	1	2	2	2	1	2	1	2	1	1	2	2	2	1	9	2	2	1	1	2	1	2	2	1	2	1	1	2	1	2		2	1	2	1	2	1	2	2	12	2
257.00	41	3	1	2	1	3	2	2	2	1	2	2	2	2	1	2	1	1	1	2	1	1	6	2	2	1	1	2	1	1	1	1	2	2	1	2	1	2		2	1	2	2	1	2	2	1	12	2
258.00	36	3	1	2	1	3	1	1	2	1	1	1	1	2	1	1	1	1	1	1	1	1	13	1	2	1	2	2	1	2	2	1	2	1	2	2	1	2		1	2	2	2	1	2	2	2	12	2
259.00	44	3	1	5	1	3	1	1	2	2	2	2	1	2	1	2	1	1	2	2	2	1	8	2	2	1	1	1	1	2	2	1	1	1	1	2	1	2		1	2	2	1	1	1	2	2	16	1
260.00	23	1	1	3	2	3	1	1	2	1	1	1	1	1	1	1	1	2	2	1	2	1	11	1	2	1	1	1	1	2	2	1	1	1	1	2	2	2		1	2	2	1	1	2	2	2	16	1
261.00	32	2	1	2	1	1	1	1	2	1	1	2	1	1	1	1	1	2	1	1	2	1	11	1	2	1	1	1	1	2	2	1	2	1	2	1	1	2		1	2	2	1	1	2	2	1	17	1
262.00	20	1	1	1	2	3	1	1	2	2	1	1	1	2	1	1	1	1	2	2	2	2	10	2	2	1	1	1	1	2	2	1	2	1	2	1	1	2		1	2	2	1	2	1	2	1	14	1
263.00	23	1	1	1	1	3	1	1	2	2	1	1	1	2	1	1	1	2	2	1	2	2	10	2	2	1	1	1	1	2	2	1	2	1	1	2	1	2		1	2	2	1	2	1	2	2	14	1
264.00	51	4	1	2	1	3	2	1	1	1	1	1	1	1	1	1	1	2	2	1	2	2	10	2	2	1	1	1	1	2	2	1	2	1	2	2	1	2		1	2	2	1	2	1	2	1	14	1
265.00	26	2	1	1	1	3	1	1	2	2	1	1	1	2	2	1	1	2	2	1	2	2	9	2	2	1	1	2	1	2	2	1	2	2	1	1	1	2		2	1	2	2	2	1	2	2	10	2
266.00	32	2	1	4	1	3	2	2	1	2	1	2	1	2	1	1	1	1	2	1	2	1	10	2	2	1	1	1	1	2	2	1	2	2	1	1	1	2		1	2	2	1	1	2	2	1	16	1
267.00	36	3	1	2	1	3	1	1	1	2	1	1	1	2	1	1	2	1	2	2	2	2	10	2	2	1	1	2	1	2	2	1	2	1	2	2	2	2		1	2	2	1	2	1	2	1	12	2
268.00	26	2	1	1	1	3	1	1	2	2	1	1	1	2	2	1	1	1	2	1	2	1	11	1	2	1	1	2	1	2	2	1	2	1	2	2	2	2		1	2	2	2	2	1	2	2	9	2
269.00	52	4	1	5	1	3	1	2	1	2	1	1	1	2	1	1	1	1	1	1	2	1	13	1	1	1	1	1	1	2	2	1	1	1	1	2	1	2		1	2	2	1	1	1	2	1	17	1
270.00	36	3	1	2	1	3	1	1	2	2	1	1	1	2	2	1	1	1	2	1	2	1	11	1	2	1	1	2	1	2	2	1	1	1	1	2	1	2		2	1	2	2	2	1	2	2	12	2
271.00	39	3	1	2	1	3	2	1	1	1	2	2	1	1	2	1	2	1	2	1	2	1	8	2	2	1	1	1	1	2	2	2	1	1	1	2	1	2		1	2	2	1	1	2	2	1	17	1
272.00	29	2	1	2	1	3	1	1	2	2	1	1	1	2	1	1	1	1	1	2	1	2	12	1	1	2	#NULL!	#NULL!	#NULL!	#NULL!	#NULL!	#NULL!	#NULL!	#NULL!	#NULL!	#NULL!	#NULL!	#NULL!		#NULL!	#NULL!	#NULL!	#NULL!	#NULL!	#NULL!	#NULL!	#NULL!	#NULL!	#NULL!
273.00	38	3	1	1	1	3	1	1	1	1	1	1	1	2	1	2	1	1	1	1	2	1	12	1	2	1	1	1	1	2	2	1	1	1	1	2	1	2		1	1	2	1	2	1	2	2	13	1
274.00	45	4	1	4	1	3	1	1	1	1	2	2	1	2	1	1	1	1	2	2	2	1	9	2	2	1	1	2	1	2	2	1	2	2	1	2	1	2		1	2	2	1	1	1	2	2	13	1
275.00	30	2	1	2	1	3	2	1	2	2	1	2	1	2	1	1	1	2	2	1	2	2	8	2	2	1	1	1	1	2	2	1	2	2	1	2	1	2		1	2	2	1	2	1	2	1	13	1
276.00	29	2	1	1	1	3	1	1	1	2	1	1	1	2	1	2	1	1	2	1	2	2	11	1	2	1	1	1	1	2	2	1	2	1	2	2	1	2		1	2	2	1	1	1	2	2	14	1
277.00	32	2	1	2	1	3	1	1	1	2	1	1	1	2	1	2	1	1	2	1	2	1	12	1	2	1	1	2	1	2	2	1	2	1	2	2	1	2		1	2	2	1	2	1	2	2	11	2
278.00	26	2	1	1	2	3	1	1	1	2	1	1	1	2	1	1	1	1	2	1	2	1	13	1	2	1	1	2	1	1	2	1	2	1	1	1	1	2		1	2	2	1	1	2	2	1	18	1
279.00	28	2	1	2	1	3	1	1	1	2	1	1	1	2	1	2	1	1	2	1	2	1	12	1	2	1	1	1	1	2	2	1	2	1	1	1	1	2		1	2	2	1	2	1	2	2	14	1
280.00	44	3	1	2	1	3	1	1	1	1	1	1	1	2	1	1	1	2	2	1	2	1	12	1	2	1	1	1	1	2	2	1	2	1	1	1	1	2		1	2	2	1	2	1	2	1	15	1
281.00	46	4	1	2	1	3	2	1	1	2	1	1	1	2	1	1	1	2	2	1	2	1	11	1	2	1	1	1	1	2	2	1	2	1	2	2	2	2		1	2	2	1	1	2	2	1	15	1
282.00	38	3	1	5	1	3	2	1	1	1	2	2	1	2	1	1	1	1	2	2	2	1	10	2	2	1	1	1	1	2	2	1	2	1	2	2	2	2		2	2	1	1	2	1	2	1	10	2
283.00	23	1	1	1	2	3	2	1	1	1	2	2	1	2	1	2	2	2	2	2	2	1	7	2	2	1	1	1	1	2	2	1	2	1	1	2	1	2		1	2	2	1	1	2	2	1	17	1
284.00	40	3	1	4	1	3	1	1	1	2	1	1	1	1	1	1	1	2	2	1	2	2	12	1	2	1	1	1	1	2	2	1	2	1	1	2	1	2		1	2	2	1	1	1	2	1	15	1
285.00	32	2	1	2	1	3	1	1	1	1	2	1	1	2	1	1	2	2	2	1	2	2	11	1	2	1	1	1	1	2	2	1	2	1	1	2	1	2		1	2	2	1	1	1	2	1	15	1
286.00	22	1	2	1	2	3	1	1	2	1	1	2	2	2	2	1	1	1	2	1	2	1	8	2	2	1	1	1	1	2	2	1	2	1	1	2	1	2		2	1	2	1	1	2	2	2	13	1
287.00	21	1	2	1	2	3	1	1	1	1	1	1	1	2	1	1	1	1	2	1	1	1	13	1	2	1	1	2	1	2	2	1	1	1	1	2	1	2		1	2	2	1	1	1	2	2	15	1
288.00	42	3	1	2	1	3	1	1	1	2	1	1	1	2	2	1	1	1	2	1	2	1	11	1	2	1	1	1	1	2	2	1	2	1	2	2	2	2		1	2	2	1	1	2	2	1	15	1
289.00	53	4	1	2	1	3	1	1	1	2	1	2	1	2	1	1	1	2	2	1	2	2	10	2	2	1	1	1	1	2	2	1	2	1	1	2	1	2		1	2	2	1	1	2	2	1	17	1
290.00	52	4	1	4	1	3	1	1	1	2	1	1	1	2	2	1	1	1	2	1	2	1	12	1	2	1	1	1	1	2	2	1	1	1	2	2	2	2		1	2	2	1	1	2	2	1	16	1
291.00	29	2	1	1	2	3	1	1	1	2	1	1	1	2	1	1	1	1	2	1	2	1	13	1	2	1	1	1	1	2	2	1	1	1	2	2	1	2		1	2	2	1	1	1	2	2	15	1
292.00	20	1	2	1	2	2	1	1	2	2	1	2	1	2	1	1	1	1	2	1	2	1	11	1	2	1	1	2	1	2	2	1	2	1	1	2	1	2		1	2	1	1	1	2	2	2	14	1
293.00	24	1	2	1	1	3	2	2	1	2	1	1	1	2	1	1	2	1	1	1	1	1	12	1	2	1	2	1	1	2	1	1	1	1	2	1	1	2		1	2	2	2	2	1	2	2	11	2
294.00	22	1	2	1	2	3	1	1	2	1	1	1	1	2	1	1	1	1	2	1	2	1	11	1	2	1	1	1	1	2	2	1	2	1	1	2	1	2		1	2	2	1	1	2	2	1	17	1
295.00	56	5	1	2	1	3	2	2	1	2	1	1	1	2	1	1	2	1	1	1	1	1	12	1	2	1	2	1	1	2	1	1	1	1	2	1	1	2		1	2	2	2	2	1	2	2	11	2
296.00	54	4	1	2	1	3	1	1	1	2	1	1	1	2	1	1	1	2	2	2	2	1	11	1	2	1	1	2	1	2	2	1	2	1	1	2	2	2		1	2	2	2	1	2	2	2	13	1
297.00	45	4	1	2	2	3	1	1	1	1	1	1	1	2	1	1	1	1	2	1	2	1	12	1	2	1	1	1	1	2	2	1	2	1	1	2	2	2		1	2	2	1	1	2	2	1	15	1
298.00	35	3	1	4	1	3	1	1	2	2	1	1	1	2	1	1	1	1	2	1	2	1	12	1	1	1	2	2	1	2	2	1	1	1	1	1	1	2		1	2	2	2	1	2	2	2	15	1
299.00	21	1	2	1	2	3	1	1	1	1	1	1	1	2	1	1	1	1	2	1	2	1	12	1	2	1	1	1	1	2	2	1	1	1	1	1	1	2		1	2	2	1	1	1	1	1	16	1
300.00	22	1	2	1	2	3	1	1	1	2	1	1	1	2	1	1	1	2	2	2	2	1	11	1	2	1	1	2	1	2	2	1	2	1	1	2	2	2		1	2	2	2	1	2	2	2	13	1
301.00	40	3	2	2	1	3	1	1	2	1	1	1	1	2	1	1	2	1	2	1	2	1	10	2	2	1	1	1	1	2	2	1	2	1	1	2	2	2		1	2	2	1	1	2	2	1	15	1
302.00	36	3	1	1	1	3	2	1	2	2	1	1	1	2	1	1	1	1	2	1	2	1	11	1	2	1	1	1	1	2	2	1	2	1	2	2	1	2		1	2	2	1	1	2	2	2	15	1
303.00	30	2	2	2	1	3	1	1	2	1	1	1	2	1	1	2	1	1	2	2	2	1	9	2	1	1	2	2	1	2	2	1	2	1	2	2	1	2		1	2	2	1	1	2	2	2	12	2
304.00	30	2	1	2	1	3	1	1	2	1	1	1	2	1	1	1	1	1	2	2	2	1	10	2	1	1	2	2	1	2	2	1	2	1	1	2	2	2		1	2	2	1	1	2	2	2	13	1
305.00	33	2	1	5	1	3	1	1	2	2	1	1	1	2	1	1	1	1	2	1	2	1	12	1	2	1	1	1	1	2	2	1	2	1	2	2	1	2		1	2	2	1	1	2	2	2	15	1
306.00	21	1	2	1	2	3	1	1	1	2	1	1	1	1	1	2	2	2	1	1	2	1	12	1	2	1	1	1	1	2	2	1	1	1	1	2	2	2		1	2	2	1	1	2	2	1	17	1
307.00	31	2	1	2	1	3	1	1	1	2	1	1	1	2	1	1	1	1	2	1	2	1	13	1	2	1	1	1	1	2	1	1	1	1	1	2	2	2		2	1	2	2	1	2	2	2	11	2
308.00	31	2	2	2	1	3	1	1	1	2	1	1	1	2	2	1	1	1	2	1	2	1	12	1	2	1	1	1	1	2	2	1	2	1	2	2	2	2		1	2	2	1	1	2	2	1	15	1
309.00	39	3	1	2	1	3	2	1	1	1	1	1	1	2	1	1	2	1	2	1	2	1	10	1	2	1	2	2	1	2	2	1	2	1	2	2	2	2		1	2	2	2	1	2	2	2	10	2
310.00	31	2	1	2	1	3	2	2	1	2	2	1	1	2	1	1	1	2	2	1	2	1	9	2	2	1	1	2	1	2	2	1	2	1	2	2	2	2		2	2	1	2	1	1	1	2	7	2
311.00	21	1	2	1	2	2	1	1	1	2	1	2	1	2	1	1	2	1	1	1	1	1	13	1	2	1	1	1	1	2	2	1	1	1	2	1	2	2		1	2	2	2	1	2	2	1	16	1
312.00	62	5	1	2	1	3	1	1	1	2	1	2	1	2	1	1	2	1	2	1	1	1	12	1	2	1	1	1	1	2	2	1	1	1	2	1	2	2		1	2	2	2	1	2	2	1	16	1
313.00	21	1	2	1	2	3	1	1	2	2	1	1	1	1	1	1	1	2	2	1	2	1	12	1	2	1	1	2	1	1	2	1	2	1	1	2	2	1	Allergy	1	2	2	2	1	2	2	2	14	1
314.00	52	4	1	2	1	3	2	1	1	2	1	1	1	2	2	1	1	1	2	1	2	1	11	1	2	1	1	2	1	2	2	1	1	1	1	2	1	2		2	2	1	1	1	2	2	2	14	1
315.00	29	2	1	2	1	3	1	1	2	2	1	2	1	2	1	1	1	1	2	1	2	1	11	1	2	1	1	1	1	2	2	1	2	1	1	2	1	2		1	2	2	1	1	2	2	1	17	1
316.00	32	2	2	1	2	3	1	1	1	2	1	2	1	2	1	1	1	1	2	1	2	1	12	1	2	1	1	1	1	2	1	1	2	1	1	2	1	2		1	2	2	1	1	2	2	1	16	1
317.00	22	1	2	1	2	3	1	1	1	2	1	2	1	2	1	1	1	2	2	1	2	1	11	1	2	1	1	1	1	2	2	1	2	1	1	2	1	2		1	2	2	1	1	2	2	1	17	1
318.00	21	1	2	1	2	3	1	1	1	2	1	2	2	2	2	2	2	1	2	1	2	1	8	2	2	1	1	1	1	2	1	1	2	1	1	2	2	2		1	2	2	1	2	1	1	1	12	2
319.00	35	3	2	2	1	3	2	1	1	1	1	1	1	2	1	2	2	1	2	1	2	1	9	2	2	1	2	2	1	2	2	1	2	1	1	2	2	2		1	2	2	2	1	2	2	2	11	2
320.00	30	2	2	2	2	2	1	1	2	1	1	1	1	1	1	1	1	2	1	1	1	2	12	1	2	1	1	1	1	2	2	1	1	2	2	2	2	2		1	2	2	1	1	2	2	1	15	1
321.00	47	4	1	2	1	3	1	1	2	2	1	1	1	2	1	1	1	1	2	1	2	1	12	1	2	1	1	1	1	2	2	1	2	1	2	2	1	2		1	2	2	1	1	2	2	2	15	1
322.00	40	3	1	4	1	3	1	1	1	2	1	2	1	2	1	1	1	1	1	1	2	1	13	1	2	1	1	1	1	2	2	1	2	1	2	2	1	2		1	2	2	1	1	2	2	2	14	1
323.00	21	1	2	1	2	3	1	1	2	2	1	1	1	2	1	1	1	2	2	1	2	1	11	1	2	2	#NULL!	#NULL!	#NULL!	#NULL!	#NULL!	#NULL!	#NULL!	#NULL!	#NULL!	#NULL!	#NULL!	#NULL!		#NULL!	#NULL!	#NULL!	#NULL!	#NULL!	#NULL!	#NULL!	#NULL!	#NULL!	#NULL!
324.00	62	5	1	2	1	3	1	1	1	2	1	1	1	2	1	1	2	1	2	1	2	1	12	1	2	1	1	1	1	2	2	1	1	1	1	2	2	2		1	2	2	1	1	2	2	2	16	1
325.00	32	2	2	1	1	3	1	1	1	2	1	1	1	2	1	1	1	1	2	1	2	1	13	1	2	1	1	1	1	2	2	1	2	1	1	2	1	2		1	2	2	1	1	1	2	1	16	1
326.00	63	5	1	3	3	3	1	1	2	1	1	1	1	2	2	1	1	1	2	1	2	1	10	2	2	1	2	2	1	2	2	1	2	1	2	1	1	2		2	1	2	2	2	1	2	2	9	2
327.00	35	3	1	2	1	3	1	1	1	2	1	1	1	2	1	1	1	1	2	1	2	1	13	1	2	1	1	1	1	2	2	1	2	1	1	2	1	2		1	2	2	1	1	1	2	1	16	1
328.00	43	3	1	2	1	3	1	1	1	2	1	1	1	2	1	1	2	1	2	1	2	1	12	1	2	1	1	1	1	2	2	1	2	1	1	2	1	2		1	2	2	1	1	2	2	1	16	1
329.00	39	3	1	2	1	3	1	1	1	1	1	1	1	2	1	1	1	1	2	1	1	1	13	1	2	1	1	2	1	2	2	1	1	2	1	2	1	2		1	2	2	1	1	2	2	2	15	1
330.00	25	2	1	1	2	3	1	1	2	2	1	1	1	2	1	1	2	1	2	2	2	1	10	2	2	1	1	1	1	2	2	1	2	1	1	1	2	2		1	2	2	1	1	1	2	2	15	1
331.00	21	1	2	1	2	3	1	1	2	2	1	1	1	2	1	1	2	1	2	2	2	1	10	2	2	1	1	1	1	1	1	1	2	1	1	1	2	2		1	2	2	1	1	1	2	2	16	1
332.00	24	1	1	1	2	3	1	1	2	2	1	1	1	2	1	1	1	2	2	1	2	1	11	1	2	2	#NULL!	#NULL!	#NULL!	#NULL!	#NULL!	#NULL!	#NULL!	#NULL!	#NULL!	#NULL!	#NULL!	#NULL!		#NULL!	#NULL!	#NULL!	#NULL!	#NULL!	#NULL!	#NULL!	#NULL!	#NULL!	#NULL!
333.00	36	3	1	2	1	3	1	1	1	2	1	1	1	2	1	1	1	1	2	1	2	1	13	1	1	1	1	1	1	2	2	1	2	1	2	1	2	2		1	2	2	1	1	1	2	1	15	1
334.00	54	4	1	2	1	3	1	1	2	1	1	1	1	1	1	1	1	1	1	1	2	1	13	1	1	1	1	1	1	2	2	1	2	1	2	1	2	2		1	2	2	1	1	2	2	1	15	1
335.00	26	2	2	1	1	3	1	1	2	1	1	1	1	1	1	1	1	1	1	1	1	1	14	1	1	1	1	1	1	2	2	1	2	1	2	1	2	2		1	1	1	1	1	2	2	1	13	1
336.00	44	3	1	2	1	3	1	1	2	2	2	2	1	2	1	1	2	2	2	1	2	2	7	2	2	2	#NULL!	#NULL!	#NULL!	#NULL!	#NULL!	#NULL!	#NULL!	#NULL!	#NULL!	#NULL!	#NULL!	#NULL!		#NULL!	#NULL!	#NULL!	#NULL!	#NULL!	#NULL!	#NULL!	#NULL!	#NULL!	#NULL!
337.00	33	2	1	2	1	3	1	1	1	2	1	1	1	2	1	1	1	1	2	1	2	1	13	1	2	1	2	2	1	2	2	1	2	1	1	2	1	2		2	1	2	2	1	2	2	2	11	2
338.00	50	4	1	4	1	3	1	1	2	2	2	2	1	2	1	1	2	2	2	1	2	2	7	2	2	2	#NULL!	#NULL!	#NULL!	#NULL!	#NULL!	#NULL!	#NULL!	#NULL!	#NULL!	#NULL!	#NULL!	#NULL!		#NULL!	#NULL!	#NULL!	#NULL!	#NULL!	#NULL!	#NULL!	#NULL!	#NULL!	#NULL!
339.00	52	4	1	2	1	3	1	1	2	2	2	2	1	2	1	1	2	2	2	1	2	2	7	2	2	2	#NULL!	#NULL!	#NULL!	#NULL!	#NULL!	#NULL!	#NULL!	#NULL!	#NULL!	#NULL!	#NULL!	#NULL!		#NULL!	#NULL!	#NULL!	#NULL!	#NULL!	#NULL!	#NULL!	#NULL!	#NULL!	#NULL!
340.00	34	2	1	2	1	3	1	1	2	2	1	1	1	2	1	1	1	1	2	1	2	1	12	1	2	1	2	2	1	2	2	1	2	1	1	2	1	2		1	2	2	2	2	1	2	2	12	2
341.00	37	3	1	2	1	3	1	1	1	2	1	1	1	1	2	1	1	2	1	1	1	1	14	1	2	2	#NULL!	#NULL!	#NULL!	#NULL!	#NULL!	#NULL!	#NULL!	#NULL!	#NULL!	#NULL!	#NULL!	#NULL!		#NULL!	#NULL!	#NULL!	#NULL!	#NULL!	#NULL!	#NULL!	#NULL!	#NULL!	#NULL!
342.00	37	3	1	1	1	3	1	1	2	2	1	1	1	2	2	1	1	2	2	1	2	1	10	2	2	1	2	1	1	1	2	1	1	1	1	2	1	2		1	2	2	1	1	2	2	1	18	1
343.00	31	2	1	2	2	3	1	1	2	2	2	2	1	2	1	1	2	2	2	1	2	2	7	2	2	2	#NULL!	#NULL!	#NULL!	#NULL!	#NULL!	#NULL!	#NULL!	#NULL!	#NULL!	#NULL!	#NULL!	#NULL!		#NULL!	#NULL!	#NULL!	#NULL!	#NULL!	#NULL!	#NULL!	#NULL!	#NULL!	#NULL!
344.00	33	2	1	1	1	3	1	1	2	2	2	2	1	2	1	1	2	2	2	1	2	2	7	2	2	2	#NULL!	#NULL!	#NULL!	#NULL!	#NULL!	#NULL!	#NULL!	#NULL!	#NULL!	#NULL!	#NULL!	#NULL!		#NULL!	#NULL!	#NULL!	#NULL!	#NULL!	#NULL!	#NULL!	#NULL!	#NULL!	#NULL!
345.00	36	3	1	4	1	3	1	1	1	2	1	2	1	2	2	2	1	2	2	1	2	1	9	2	2	1	1	2	1	2	2	1	1	1	1	2	2	2		1	2	2	1	2	1	2	1	14	1
346.00	50	4	1	2	1	3	1	1	2	1	1	2	1	2	1	1	1	1	2	1	2	2	9	2	2	1	2	2	1	2	2	1	1	1	1	1	1	2		1	2	2	2	2	1	2	2	13	1
347.00	39	3	1	1	1	3	1	1	1	2	1	1	1	2	1	1	1	1	2	1	1	1	14	1	2	1	2	2	1	2	2	1	2	1	1	2	1	2		1	2	2	2	1	2	2	2	13	1
348.00	29	2	1	1	1	3	1	1	1	2	1	1	1	2	1	1	1	2	2	1	1	2	12	1	2	2	#NULL!	#NULL!	#NULL!	#NULL!	#NULL!	#NULL!	#NULL!	#NULL!	#NULL!	#NULL!	#NULL!	#NULL!		#NULL!	#NULL!	#NULL!	#NULL!	#NULL!	#NULL!	#NULL!	#NULL!	#NULL!	#NULL!
349.00	21	1	1	1	1	3	1	1	1	2	1	1	1	2	2	1	1	2	2	1	2	1	11	1	2	1	1	2	1	2	2	1	2	1	1	2	2	2		1	2	2	2	2	1	2	2	11	2
350.00	31	2	1	1	1	3	1	1	2	2	1	2	1	2	2	1	1	2	2	1	2	2	8	2	2	1	1	2	1	2	2	1	2	1	1	2	2	2		1	2	2	2	2	1	2	2	10	2
351.00	36	3	1	4	1	3	1	1	2	2	2	2	1	2	1	1	2	2	2	1	2	2	7	2	2	2	#NULL!	#NULL!	#NULL!	#NULL!	#NULL!	#NULL!	#NULL!	#NULL!	#NULL!	#NULL!	#NULL!	#NULL!		#NULL!	#NULL!	#NULL!	#NULL!	#NULL!	#NULL!	#NULL!	#NULL!	#NULL!	#NULL!
352.00	30	2	1	1	1	3	1	1	1	2	1	1	1	2	1	1	1	1	2	1	1	1	14	1	2	1	2	1	1	2	2	1	1	1	1	1	1	2		2	1	1	1	1	2	2	1	15	1
353.00	26	2	2	4	2	2	2	2	2	2	2	2	2	2	1	1	2	1	2	1	2	1	6	2	2	2	#NULL!	#NULL!	#NULL!	#NULL!	#NULL!	#NULL!	#NULL!	#NULL!	#NULL!	#NULL!	#NULL!	#NULL!		#NULL!	#NULL!	#NULL!	#NULL!	#NULL!	#NULL!	#NULL!	#NULL!	#NULL!	#NULL!
354.00	34	2	1	2	1	3	1	1	2	2	1	2	1	2	1	1	1	2	2	1	2	2	9	2	2	1	1	2	1	1	2	1	2	1	1	2	2	2		1	2	2	2	2	1	2	2	12	2
355.00	58	5	1	2	1	3	1	1	1	1	2	1	1	2	2	1	1	1	2	1	2	2	11	1	2	1	2	2	1	2	2	1	2	1	1	2	1	2		2	2	1	2	2	1	2	2	10	2
356.00	47	4	1	4	1	3	1	1	2	2	2	1	1	2	1	1	1	2	2	1	1	1	11	1	1	1	1	2	1	2	2	1	2	1	1	2	1	2		1	2	2	1	1	2	2	2	14	1
357.00	48	4	1	4	1	3	2	2	1	2	2	2	1	2	1	1	1	2	2	2	2	1	7	2	2	2	#NULL!	#NULL!	#NULL!	#NULL!	#NULL!	#NULL!	#NULL!	#NULL!	#NULL!	#NULL!	#NULL!	#NULL!		#NULL!	#NULL!	#NULL!	#NULL!	#NULL!	#NULL!	#NULL!	#NULL!	#NULL!	#NULL!
358.00	24	1	1	1	1	3	1	1	2	2	1	2	1	2	2	1	1	2	2	1	2	1	9	2	2	1	1	2	1	2	2	1	2	1	1	2	1	2		1	2	2	2	1	2	2	2	14	1
359.00	63	5	1	2	1	3	1	1	2	1	2	1	2	1	1	1	1	2	1	2	1	2	9	2	1	2	#NULL!	#NULL!	#NULL!	#NULL!	#NULL!	#NULL!	#NULL!	#NULL!	#NULL!	#NULL!	#NULL!	#NULL!		#NULL!	#NULL!	#NULL!	#NULL!	#NULL!	#NULL!	#NULL!	#NULL!	#NULL!	#NULL!
360.00	39	3	1	2	1	3	1	1	2	2	2	2	1	2	1	1	2	2	2	1	2	2	7	2	2	2	#NULL!	#NULL!	#NULL!	#NULL!	#NULL!	#NULL!	#NULL!	#NULL!	#NULL!	#NULL!	#NULL!	#NULL!		#NULL!	#NULL!	#NULL!	#NULL!	#NULL!	#NULL!	#NULL!	#NULL!	#NULL!	#NULL!
361.00	18	1	1	1	2	2	1	1	1	1	1	1	1	2	1	1	1	2	2	1	2	1	11	1	2	1	1	1	1	2	2	1	2	1	1	2	1	2		1	2	2	1	1	2	2	1	16	1
362.00	49	4	1	1	1	3	1	1	1	2	2	1	1	2	1	1	2	1	2	1	2	1	11	1	2	1	2	2	1	2	2	1	1	1	1	1	1	2		1	2	2	2	1	2	2	2	15	1
363.00	33	2	1	4	1	3	1	1	1	1	2	1	2	1	1	1	1	1	2	1	2	1	11	1	2	2	#NULL!	#NULL!	#NULL!	#NULL!	#NULL!	#NULL!	#NULL!	#NULL!	#NULL!	#NULL!	#NULL!	#NULL!		#NULL!	#NULL!	#NULL!	#NULL!	#NULL!	#NULL!	#NULL!	#NULL!	#NULL!	#NULL!
364.00	34	2	1	2	1	3	1	1	1	1	2	1	1	1	1	1	1	1	2	1	2	1	12	1	2	1	2	2	1	2	2	1	1	1	1	2	1	2		1	2	2	2	1	2	2	2	15	1
365.00	31	2	1	4	1	3	1	1	1	2	1	1	1	2	1	1	1	1	2	1	2	1	13	1	2	1	2	2	1	2	2	1	1	1	1	2	1	2		1	2	2	2	1	2	2	2	14	1
366.00	35	3	1	3	1	3	1	1	2	2	1	2	1	2	1	1	1	1	2	1	2	2	10	1	2	1	2	2	1	2	2	1	1	1	1	1	1	2		1	2	2	2	1	2	2	2	15	1
367.00	34	2	1	2	1	1	1	1	2	2	2	2	1	2	1	1	2	2	2	1	2	2	7	2	2	2	#NULL!	#NULL!	#NULL!	#NULL!	#NULL!	#NULL!	#NULL!	#NULL!	#NULL!	#NULL!	#NULL!	#NULL!		#NULL!	#NULL!	#NULL!	#NULL!	#NULL!	#NULL!	#NULL!	#NULL!	#NULL!	#NULL!
368.00	27	2	1	1	1	3	1	1	2	2	1	2	1	2	1	2	1	2	2	1	2	2	8	2	2	1	2	2	1	2	2	1	2	1	1	2	1	2		2	1	2	2	2	1	2	2	9	2
369.00	37	3	1	2	1	3	1	1	1	1	1	1	1	2	2	2	1	2	2	1	2	2	8	2	2	1	2	2	1	2	2	1	1	1	1	1	1	2		1	2	2	2	1	2	2	2	15	1
370.00	24	1	1	1	1	3	1	1	1	2	1	1	1	2	1	1	1	1	2	1	1	1	14	1	2	2	#NULL!	#NULL!	#NULL!	#NULL!	#NULL!	#NULL!	#NULL!	#NULL!	#NULL!	#NULL!	#NULL!	#NULL!		#NULL!	#NULL!	#NULL!	#NULL!	#NULL!	#NULL!	#NULL!	#NULL!	#NULL!	#NULL!
371.00	23	1	2	2	2	3	1	1	2	2	1	1	1	2	2	1	1	2	2	1	2	2	9	2	2	1	2	2	1	2	2	1	1	1	1	2	1	2		1	2	2	2	2	1	2	2	12	2
372.00	50	4	1	2	1	2	1	1	2	2	2	2	1	2	1	1	1	2	2	1	2	1	9	2	2	2	#NULL!	#NULL!	#NULL!	#NULL!	#NULL!	#NULL!	#NULL!	#NULL!	#NULL!	#NULL!	#NULL!	#NULL!		#NULL!	#NULL!	#NULL!	#NULL!	#NULL!	#NULL!	#NULL!	#NULL!	#NULL!	#NULL!
373.00	44	3	1	2	1	2	2	1	2	1	2	1	1	2	2	1	2	1	2	2	1	1	7	2	2	2	#NULL!	#NULL!	#NULL!	#NULL!	#NULL!	#NULL!	#NULL!	#NULL!	#NULL!	#NULL!	#NULL!	#NULL!		#NULL!	#NULL!	#NULL!	#NULL!	#NULL!	#NULL!	#NULL!	#NULL!	#NULL!	#NULL!
374.00	24	1	2	4	2	2	1	2	1	2	2	1	1	1	2	2	1	2	2	1	1	1	11	1	2	1	1	2	1	2	2	1	2	2	1	1	2	2		2	2	1	2	2	1	2	2	10	2
375.00	28	2	1	1	1	2	1	1	2	1	2	2	1	2	1	1	1	2	2	1	2	2	7	2	2	2	#NULL!	#NULL!	#NULL!	#NULL!	#NULL!	#NULL!	#NULL!	#NULL!	#NULL!	#NULL!	#NULL!	#NULL!		#NULL!	#NULL!	#NULL!	#NULL!	#NULL!	#NULL!	#NULL!	#NULL!	#NULL!	#NULL!
376.00	27	2	1	2	1	3	1	1	1	1	1	1	1	2	1	1	1	2	2	1	2	1	11	1	2	1	1	1	1	2	2	1	2	2	1	1	2	2		1	2	2	1	1	2	2	1	15	1
377.00	57	5	1	2	1	2	1	1	1	1	1	1	1	2	1	1	1	2	2	1	2	1	11	1	2	1	1	1	1	2	2	1	2	2	1	1	2	2		1	2	2	1	1	2	2	1	15	1
378.00	61	5	1	4	1	3	2	2	2	1	2	2	1	2	1	1	1	1	2	2	2	1	6	2	2	2	#NULL!	#NULL!	#NULL!	#NULL!	#NULL!	#NULL!	#NULL!	#NULL!	#NULL!	#NULL!	#NULL!	#NULL!		#NULL!	#NULL!	#NULL!	#NULL!	#NULL!	#NULL!	#NULL!	#NULL!	#NULL!	#NULL!
379.00	60	5	1	2	3	3	1	1	2	2	2	1	1	1	1	1	1	1	2	1	2	1	12	1	2	1	2	2	1	2	1	1	1	1	1	2	1	2		2	1	2	2	2	1	2	2	9	2
380.00	54	4	1	4	1	3	2	1	1	1	2	2	1	2	1	1	1	1	2	1	2	1	9	2	2	2	#NULL!	#NULL!	#NULL!	#NULL!	#NULL!	#NULL!	#NULL!	#NULL!	#NULL!	#NULL!	#NULL!	#NULL!		#NULL!	#NULL!	#NULL!	#NULL!	#NULL!	#NULL!	#NULL!	#NULL!	#NULL!	#NULL!
381.00	21	1	2	1	2	3	1	1	1	1	1	1	1	1	1	2	1	1	1	1	1	1	14	1	1	1	2	2	1	2	2	1	1	1	1	2	1	2		1	2	2	2	1	2	2	2	14	1
382.00	21	1	2	1	2	3	1	1	2	2	1	1	1	2	1	2	2	1	2	1	1	1	11	1	2	1	2	1	1	2	2	1	2	2	2	2	2	1	Decreased Immunity	1	2	2	2	1	2	2	2	11	2
383.00	59	5	1	2	3	3	1	1	1	2	1	2	1	2	1	1	1	1	2	1	2	1	12	1	2	1	1	1	1	2	2	2	2	2	2	2	2	2		1	2	2	1	1	1	2	2	11	2
384.00	29	2	1	1	1	3	2	2	2	1	1	1	1	2	1	1	1	1	1	1	2	1	10	2	2	2	#NULL!	#NULL!	#NULL!	#NULL!	#NULL!	#NULL!	#NULL!	#NULL!	#NULL!	#NULL!	#NULL!	#NULL!		#NULL!	#NULL!	#NULL!	#NULL!	#NULL!	#NULL!	#NULL!	#NULL!	#NULL!	#NULL!
385.00	21	1	2	1	2	3	1	1	1	2	1	1	1	2	1	1	1	2	2	1	2	2	11	1	2	1	2	1	1	2	2	1	1	1	1	1	1	2		1	2	2	1	2	1	2	1	16	1
386.00	21	1	2	1	2	3	1	1	1	2	1	2	1	1	1	1	1	1	2	1	2	1	13	1	1	2	#NULL!	#NULL!	#NULL!	#NULL!	#NULL!	#NULL!	#NULL!	#NULL!	#NULL!	#NULL!	#NULL!	#NULL!		#NULL!	#NULL!	#NULL!	#NULL!	#NULL!	#NULL!	#NULL!	#NULL!	#NULL!	#NULL!
387.00	19	1	2	1	2	2	1	1	1	1	2	1	1	1	1	1	1	1	1	1	1	1	14	1	2	1	1	1	1	2	2	1	1	1	1	1	1	1	Tiredness	1	2	2	1	2	1	2	2	16	1
388.00	28	2	2	2	1	3	1	1	1	2	1	1	2	2	1	1	1	1	2	1	2	1	12	1	2	1	1	1	1	2	2	1	1	1	1	1	1	2		1	2	2	1	1	2	2	1	18	1
389.00	34	2	1	2	1	3	1	1	1	2	1	1	1	2	2	1	2	2	2	1	2	1	10	2	2	2	#NULL!	#NULL!	#NULL!	#NULL!	#NULL!	#NULL!	#NULL!	#NULL!	#NULL!	#NULL!	#NULL!	#NULL!		#NULL!	#NULL!	#NULL!	#NULL!	#NULL!	#NULL!	#NULL!	#NULL!	#NULL!	#NULL!
390.00	35	3	2	2	2	3	1	1	1	2	1	1	1	2	2	1	2	2	2	1	2	1	10	2	2	1	1	2	1	2	2	1	1	2	1	1	2	2		1	2	2	1	1	2	2	2	15	1
391.00	24	1	1	1	1	3	1	1	2	2	1	2	1	2	1	1	1	1	2	1	2	1	11	1	2	1	1	2	1	2	2	1	1	1	1	1	1	2		1	2	2	1	1	2	2	2	17	1
392.00	27	2	2	2	2	2	1	1	2	2	1	2	1	2	1	1	1	1	2	1	2	1	11	1	2	1	1	2	1	2	2	1	1	1	1	1	1	2		1	2	2	1	1	2	2	2	17	1
393.00	22	1	2	2	2	2	2	1	1	1	1	1	1	2	1	2	1	2	2	1	1	1	10	2	2	1	1	1	1	2	1	1	1	1	2	2	1	2		1	2	2	1	1	2	2	1	16	1
394.00	33	2	1	2	1	3	1	1	1	1	1	1	1	2	1	2	1	2	2	1	1	1	11	1	2	1	1	1	1	2	2	1	1	1	2	2	2	2		1	2	2	1	1	2	2	1	16	1
395.00	34	2	1	2	1	3	1	1	1	1	1	2	1	2	1	1	1	1	2	2	2	1	10	2	1	1	1	1	1	2	2	1	1	1	2	2	2	2		1	2	2	1	1	2	2	2	14	1
396.00	32	2	2	2	2	2	1	1	2	2	2	1	1	2	1	1	1	1	2	1	2	1	11	1	2	1	1	2	1	2	2	1	1	1	2	2	2	2		1	2	2	1	1	2	2	2	13	1
397.00	23	1	1	2	1	3	1	1	1	2	1	1	1	2	2	1	1	1	2	1	2	1	12	1	2	1	1	2	1	2	2	1	2	1	1	2	1	2		1	2	2	2	2	1	2	2	12	2
398.00	31	2	2	2	2	2	1	2	1	2	1	2	1	2	1	1	1	1	2	1	2	2	10	2	2	2	#NULL!	#NULL!	#NULL!	#NULL!	#NULL!	#NULL!	#NULL!	#NULL!	#NULL!	#NULL!	#NULL!	#NULL!		#NULL!	#NULL!	#NULL!	#NULL!	#NULL!	#NULL!	#NULL!	#NULL!	#NULL!	#NULL!
399.00	32	2	1	2	1	3	1	1	1	1	1	1	1	2	1	1	1	1	2	1	2	2	11	1	2	1	1	1	1	2	1	1	2	1	1	2	1	2		1	2	2	1	1	2	2	1	16	1
400.00	36	3	1	2	1	3	1	1	1	2	1	1	1	1	1	1	1	1	1	1	1	1	16	1	1	1	1	2	1	2	2	1	2	2	1	1	1	2		1	2	2	2	1	2	2	2	14	1
401.00	26	2	1	2	1	3	1	1	2	2	2	1	1	2	1	1	1	1	2	1	2	1	11	1	2	1	1	2	1	2	2	1	2	2	1	1	1	2		1	2	2	1	1	2	2	2	14	1
402.00	35	3	2	2	1	3	1	1	2	1	1	1	1	2	1	1	1	1	2	1	2	1	11	1	2	1	2	2	1	2	2	1	2	2	2	2	2	1	Decreased Immunity	1	2	2	2	1	2	2	2	10	2
403.00	26	2	2	2	2	2	1	1	2	2	1	1	1	1	1	1	1	1	1	1	1	1	15	1	2	2	#NULL!	#NULL!	#NULL!	#NULL!	#NULL!	#NULL!	#NULL!	#NULL!	#NULL!	#NULL!	#NULL!	#NULL!		#NULL!	#NULL!	#NULL!	#NULL!	#NULL!	#NULL!	#NULL!	#NULL!	#NULL!	#NULL!
404.00	42	3	2	2	2	2	1	1	2	1	1	1	1	2	1	1	1	1	2	1	2	2	10	2	2	1	1	2	1	2	2	2	2	2	2	2	2	2		1	2	2	1	2	1	2	2	10	2
405.00	39	3	1	2	1	3	1	1	2	1	1	1	1	2	1	1	1	1	2	1	2	2	10	2	2	1	1	2	1	2	2	2	2	2	2	2	2	2		1	2	2	1	2	1	2	2	10	2
406.00	55	4	2	4	1	3	1	1	1	2	1	2	1	2	2	1	1	2	2	1	2	2	9	2	2	1	1	2	1	2	2	1	1	1	1	2	2	2		1	2	2	1	2	1	2	2	13	1
407.00	41	3	1	2	1	3	1	1	2	2	1	2	1	2	1	1	1	1	2	1	2	1	11	1	2	1	2	2	1	2	2	1	2	1	1	1	2	2		1	2	2	2	2	1	2	2	11	2
408.00	53	4	1	2	1	3	1	1	2	2	1	1	1	2	1	1	1	1	2	1	2	1	12	1	2	1	2	2	1	1	2	1	1	1	1	2	2	2		1	2	2	2	2	1	2	2	13	1
409.00	34	2	1	2	1	3	1	1	1	2	1	1	1	2	1	1	1	1	2	1	2	1	13	1	2	1	1	2	1	2	2	1	1	1	1	2	2	2		1	2	2	1	2	1	2	2	13	1
410.00	42	3	1	4	1	3	1	1	1	2	1	1	1	2	2	1	1	1	2	2	2	1	11	1	2	1	1	1	1	2	1	1	2	1	1	2	2	2		1	2	2	1	2	1	2	1	13	1
411.00	30	2	2	2	2	2	1	1	2	1	2	2	1	2	1	1	1	2	2	1	1	1	9	2	2	1	1	2	1	2	2	1	2	1	1	2	2	2		2	2	1	2	1	2	2	1	11	2
412.00	25	2	2	1	1	3	1	1	2	2	1	1	1	1	2	1	1	1	2	1	2	1	12	1	2	1	2	1	1	1	1	1	1	2	1	1	2	2		2	2	2	2	1	2	1	2	12	2
413.00	31	2	2	1	2	3	1	1	1	1	1	1	1	2	1	1	1	1	2	1	2	1	12	1	2	1	1	1	1	2	1	1	2	2	2	2	1	1	Decreased Immunity	1	2	2	1	1	1	2	1	13	1
414.00	22	1	1	1	2	2	1	1	1	2	2	1	1	2	2	1	1	1	2	1	2	2	10	2	2	1	1	1	1	2	2	1	2	2	2	1	1	2		1	2	2	2	1	2	2	2	14	1
415.00	75	5	1	2	1	3	1	1	1	1	2	1	1	2	1	2	2	1	2	1	2	1	9	2	2	1	1	1	1	2	2	1	2	1	2	2	2	2		1	2	2	2	2	2	2	1	13	1
416.00	33	2	2	1	1	3	1	1	1	2	1	1	1	2	1	1	2	1	2	1	2	1	12	1	2	1	1	2	1	2	2	1	1	1	1	2	2	2		1	2	2	1	1	2	2	2	16	1
417.00	21	1	2	1	2	3	1	1	2	2	2	1	1	2	1	1	1	2	2	1	1	1	11	1	1	1	1	2	1	2	2	1	1	1	1	2	2	2		1	2	2	1	1	2	2	2	14	1
418.00	21	1	2	1	2	3	1	1	2	2	1	1	1	2	1	1	1	1	2	1	1	1	13	1	2	1	1	1	1	2	2	1	2	1	1	2	2	2		1	2	2	1	1	2	2	1	16	1
419.00	52	4	1	2	1	3	2	1	2	1	2	1	1	2	1	1	1	1	2	1	2	1	10	2	2	2	#NULL!	#NULL!	#NULL!	#NULL!	#NULL!	#NULL!	#NULL!	#NULL!	#NULL!	#NULL!	#NULL!	#NULL!		#NULL!	#NULL!	#NULL!	#NULL!	#NULL!	#NULL!	#NULL!	#NULL!	#NULL!	#NULL!
420.00	48	4	1	2	1	3	1	1	2	2	1	1	1	2	1	1	1	1	2	1	1	1	13	1	2	1	1	1	1	2	2	1	2	1	1	2	2	2		1	2	2	1	1	2	2	1	16	1
421.00	34	2	1	2	1	3	1	1	2	2	2	2	1	2	1	1	2	2	2	1	2	2	7	2	2	2	#NULL!	#NULL!	#NULL!	#NULL!	#NULL!	#NULL!	#NULL!	#NULL!	#NULL!	#NULL!	#NULL!	#NULL!		#NULL!	#NULL!	#NULL!	#NULL!	#NULL!	#NULL!	#NULL!	#NULL!	#NULL!	#NULL!
422.00	37	3	1	2	1	3	1	1	2	2	2	2	1	2	1	1	2	2	2	1	2	2	7	2	2	2	#NULL!	#NULL!	#NULL!	#NULL!	#NULL!	#NULL!	#NULL!	#NULL!	#NULL!	#NULL!	#NULL!	#NULL!		#NULL!	#NULL!	#NULL!	#NULL!	#NULL!	#NULL!	#NULL!	#NULL!	#NULL!	#NULL!
423.00	36	3	1	2	1	3	1	1	2	2	1	1	1	1	1	1	1	2	2	1	2	1	12	1	2	1	2	2	1	2	2	1	1	1	1	1	1	2		1	2	2	2	1	2	2	2	15	1
424.00	33	2	1	4	1	3	2	1	1	2	1	1	1	1	1	1	1	1	2	1	2	2	12	1	2	2	#NULL!	#NULL!	#NULL!	#NULL!	#NULL!	#NULL!	#NULL!	#NULL!	#NULL!	#NULL!	#NULL!	#NULL!		#NULL!	#NULL!	#NULL!	#NULL!	#NULL!	#NULL!	#NULL!	#NULL!	#NULL!	#NULL!
425.00	45	4	1	2	1	3	2	1	1	1	2	2	1	2	1	1	1	2	2	2	2	1	9	2	2	2	#NULL!	#NULL!	#NULL!	#NULL!	#NULL!	#NULL!	#NULL!	#NULL!	#NULL!	#NULL!	#NULL!	#NULL!		#NULL!	#NULL!	#NULL!	#NULL!	#NULL!	#NULL!	#NULL!	#NULL!	#NULL!	#NULL!
426.00	46	4	1	1	1	3	1	1	2	2	2	2	1	2	1	1	2	2	2	1	2	2	7	2	2	2	#NULL!	#NULL!	#NULL!	#NULL!	#NULL!	#NULL!	#NULL!	#NULL!	#NULL!	#NULL!	#NULL!	#NULL!		#NULL!	#NULL!	#NULL!	#NULL!	#NULL!	#NULL!	#NULL!	#NULL!	#NULL!	#NULL!
427.00	44	3	2	2	2	3	1	1	1	2	2	2	1	2	2	1	2	1	2	1	2	1	9	2	2	2	#NULL!	#NULL!	#NULL!	#NULL!	#NULL!	#NULL!	#NULL!	#NULL!	#NULL!	#NULL!	#NULL!	#NULL!		#NULL!	#NULL!	#NULL!	#NULL!	#NULL!	#NULL!	#NULL!	#NULL!	#NULL!	#NULL!
428.00	32	2	1	2	1	3	1	1	2	2	2	1	1	2	1	1	1	1	2	1	2	1	11	1	2	1	2	2	1	2	2	1	2	1	1	2	1	2		1	2	2	2	2	1	2	2	11	2
429.00	34	2	1	2	1	3	1	1	2	2	2	2	1	2	1	1	2	2	2	1	2	2	7	2	2	2	#NULL!	#NULL!	#NULL!	#NULL!	#NULL!	#NULL!	#NULL!	#NULL!	#NULL!	#NULL!	#NULL!	#NULL!		#NULL!	#NULL!	#NULL!	#NULL!	#NULL!	#NULL!	#NULL!	#NULL!	#NULL!	#NULL!
430.00	35	3	1	4	1	3	1	1	2	2	2	2	1	2	1	1	2	2	2	1	2	2	7	2	2	2	#NULL!	#NULL!	#NULL!	#NULL!	#NULL!	#NULL!	#NULL!	#NULL!	#NULL!	#NULL!	#NULL!	#NULL!		#NULL!	#NULL!	#NULL!	#NULL!	#NULL!	#NULL!	#NULL!	#NULL!	#NULL!	#NULL!
431.00	59	5	1	2	1	3	1	1	1	1	1	1	1	2	2	1	1	1	2	1	2	1	11	1	1	1	2	2	1	2	2	1	1	1	1	2	1	2		1	2	2	1	1	2	2	2	15	1
432.00	21	1	2	1	2	3	1	1	2	2	2	2	1	1	1	1	1	2	2	1	1	1	11	1	2	2	#NULL!	#NULL!	#NULL!	#NULL!	#NULL!	#NULL!	#NULL!	#NULL!	#NULL!	#NULL!	#NULL!	#NULL!		#NULL!	#NULL!	#NULL!	#NULL!	#NULL!	#NULL!	#NULL!	#NULL!	#NULL!	#NULL!
433.00	37	3	1	4	1	3	1	1	1	2	1	1	1	1	1	1	1	1	2	1	2	1	14	1	2	1	1	2	1	2	2	1	2	1	1	1	2	2		1	2	2	2	1	2	2	2	14	1
434.00	40	3	2	2	1	3	1	1	2	2	1	1	1	2	1	1	1	1	2	1	2	1	12	1	2	1	1	1	1	2	2	1	1	2	1	2	1	2		1	2	2	1	1	2	2	2	16	1
435.00	24	1	2	2	1	2	1	1	2	2	2	1	1	1	2	2	1	2	1	1	1	1	11	1	2	1	2	2	1	2	2	1	1	2	1	1	2	1	Allergy	2	2	2	2	1	2	2	2	12	2
436.00	27	2	1	5	1	3	1	1	2	2	2	1	1	1	2	2	1	2	1	1	1	1	11	1	2	1	2	2	1	2	2	1	1	2	1	1	2	2		1	2	2	2	1	2	2	2	13	1
437.00	22	1	1	1	2	3	1	2	2	2	1	1	2	2	1	1	1	1	2	2	1	1	10	2	1	1	1	2	1	2	1	1	2	1	1	1	1	2		1	2	1	1	1	2	1	1	14	1
438.00	29	2	1	2	1	3	1	1	1	2	1	2	1	1	1	1	1	1	2	1	1	1	14	1	2	1	2	2	1	2	2	1	2	1	1	1	1	2		1	2	2	2	2	1	2	2	11	2
439.00	32	2	1	2	1	3	1	1	2	2	1	1	1	1	1	1	1	2	1	1	2	1	13	1	2	1	1	2	1	2	2	1	2	1	1	1	2	2		1	2	2	2	1	1	2	1	14	1
440.00	33	2	2	2	1	3	1	1	1	2	1	2	2	2	2	1	1	2	2	1	2	1	9	2	2	1	1	2	1	2	2	1	1	2	1	2	2	2		1	2	2	2	1	2	2	1	14	1
441.00	38	3	1	2	1	3	1	1	2	1	1	1	1	1	1	1	1	1	1	1	1	1	14	1	2	2	#NULL!	#NULL!	#NULL!	#NULL!	#NULL!	#NULL!	#NULL!	#NULL!	#NULL!	#NULL!	#NULL!	#NULL!		#NULL!	#NULL!	#NULL!	#NULL!	#NULL!	#NULL!	#NULL!	#NULL!	#NULL!	#NULL!
442.00	36	3	2	2	2	2	1	1	2	1	1	1	1	1	1	1	1	1	1	1	1	1	14	1	2	2	#NULL!	#NULL!	#NULL!	#NULL!	#NULL!	#NULL!	#NULL!	#NULL!	#NULL!	#NULL!	#NULL!	#NULL!		#NULL!	#NULL!	#NULL!	#NULL!	#NULL!	#NULL!	#NULL!	#NULL!	#NULL!	#NULL!
443.00	35	3	1	4	1	3	1	1	1	2	2	1	1	2	1	1	1	2	2	1	2	1	11	1	2	1	2	2	1	2	1	1	2	1	1	2	1	2		1	2	2	2	1	2	2	2	12	2
444.00	30	2	2	2	2	2	1	1	1	2	1	1	1	2	1	1	1	2	2	1	2	1	12	1	2	1	2	2	1	2	1	1	2	1	1	2	1	2		2	2	2	1	1	2	2	2	11	2
445.00	57	5	1	2	1	3	1	1	2	2	2	2	1	2	1	1	2	2	2	1	2	2	7	2	2	2	#NULL!	#NULL!	#NULL!	#NULL!	#NULL!	#NULL!	#NULL!	#NULL!	#NULL!	#NULL!	#NULL!	#NULL!		#NULL!	#NULL!	#NULL!	#NULL!	#NULL!	#NULL!	#NULL!	#NULL!	#NULL!	#NULL!
446.00	41	3	1	5	1	3	1	1	2	1	2	1	1	2	1	1	1	2	2	1	1	2	9	2	2	1	2	2	1	2	2	1	2	1	1	2	1	2		2	2	1	2	1	2	2	2	11	2
447.00	38	3	1	2	1	3	1	1	2	2	1	1	1	2	2	1	1	2	2	1	2	1	7	2	2	1	2	1	1	2	2	1	2	1	1	2	1	2		2	2	1	1	2	1	2	1	12	2
448.00	33	2	2	1	1	3	1	1	1	2	1	1	1	2	1	1	1	2	2	1	1	1	13	1	1	1	1	1	1	2	2	1	2	1	2	1	2	2		1	2	2	1	1	1	2	1	15	1
449.00	35	3	2	2	1	3	1	1	2	1	1	1	1	2	1	1	1	1	1	1	2	1	12	1	1	2	#NULL!	#NULL!	#NULL!	#NULL!	#NULL!	#NULL!	#NULL!	#NULL!	#NULL!	#NULL!	#NULL!	#NULL!		#NULL!	#NULL!	#NULL!	#NULL!	#NULL!	#NULL!	#NULL!	#NULL!	#NULL!	#NULL!
450.00	42	3	1	2	1	3	1	1	2	2	1	1	1	1	1	1	1	1	1	1	1	1	15	1	2	1	2	2	1	2	2	1	1	1	1	1	1	2		1	2	2	2	2	1	2	1	14	1
451.00	32	2	1	2	1	3	1	1	2	1	1	1	1	2	1	1	1	1	1	1	2	1	12	1	1	2	#NULL!	#NULL!	#NULL!	#NULL!	#NULL!	#NULL!	#NULL!	#NULL!	#NULL!	#NULL!	#NULL!	#NULL!		#NULL!	#NULL!	#NULL!	#NULL!	#NULL!	#NULL!	#NULL!	#NULL!	#NULL!	#NULL!
452.00	25	2	2	1	1	3	1	1	2	2	1	1	1	1	1	1	1	1	1	1	1	1	15	1	2	1	2	2	1	2	2	1	1	1	1	1	1	2		1	2	2	2	2	1	2	1	14	1
453.00	25	2	2	1	2	3	1	1	1	2	1	2	1	1	1	1	1	2	2	1	2	1	12	1	2	1	2	2	1	2	1	1	1	1	1	1	1	2		1	2	2	2	1	2	2	2	13	1
454.00	58	5	1	4	1	3	1	1	1	2	1	1	1	2	1	1	1	2	2	1	2	2	11	1	2	1	2	2	1	2	2	1	1	1	1	1	2	2		1	2	2	1	2	1	2	1	14	1
455.00	22	1	2	1	2	2	1	1	1	1	1	1	1	2	1	1	1	1	2	1	2	1	12	1	2	1	1	2	1	2	2	1	1	1	1	2	1	1	Sore Throat	1	2	2	1	1	2	2	2	15	1
456.00	36	3	1	5	1	3	1	1	2	1	1	1	1	1	1	1	1	2	1	1	1	2	12	1	2	1	1	1	1	2	2	1	1	2	2	2	2	2		1	2	2	1	1	2	2	1	15	1
457.00	20	1	2	2	2	2	1	1	1	1	1	1	1	2	1	1	1	1	2	1	2	2	11	1	2	1	1	1	1	2	1	1	2	1	1	2	1	1	Runny Nose	1	2	2	1	1	2	2	1	16	1
458.00	30	2	1	2	1	3	1	1	1	2	1	1	1	1	1	1	1	2	2	1	1	1	14	1	2	1	2	2	1	2	2	1	1	1	1	1	2	2		1	2	2	2	2	1	2	2	12	2
459.00	61	5	1	4	3	3	1	1	1	1	1	1	1	2	1	1	1	1	2	1	2	1	12	1	2	1	1	1	1	2	1	1	2	2	2	2	1	2		1	2	2	1	1	1	2	1	13	1
460.00	59	5	1	3	1	3	1	1	1	2	1	1	1	1	1	1	1	1	1	1	1	1	16	1	2	1	1	2	1	2	2	1	2	1	1	2	1	2		1	2	2	1	1	1	2	1	15	1
461.00	56	5	1	2	1	3	1	1	1	2	1	1	1	2	1	1	2	1	2	1	2	1	12	1	2	1	1	2	1	2	2	1	1	1	1	2	2	2		1	2	2	1	1	2	2	2	14	1
462.00	39	3	2	2	1	3	1	1	1	2	1	1	1	1	1	1	1	2	2	1	1	1	14	1	2	1	2	2	1	2	1	1	1	1	1	2	1	2		1	2	2	2	2	1	2	2	11	2
463.00	22	1	2	2	2	2	1	1	1	2	1	1	1	1	1	1	1	1	1	1	1	1	16	1	2	1	1	1	1	2	2	1	2	1	1	2	2	2		1	2	2	1	2	1	2	1	14	1
464.00	49	4	1	2	1	3	1	1	2	2	1	1	1	2	1	1	1	1	2	1	2	1	12	1	2	1	2	2	1	2	2	1	2	1	1	2	1	2		2	1	2	2	1	2	2	2	11	2
465.00	45	4	1	2	1	3	1	1	1	2	1	1	1	2	2	1	1	2	2	1	2	1	11	1	2	1	2	2	1	2	2	1	1	1	1	2	2	2		1	2	2	2	2	1	2	2	11	2
466.00	59	5	1	2	1	3	1	1	2	2	2	2	1	2	1	1	2	2	2	1	2	2	7	2	2	2	#NULL!	#NULL!	#NULL!	#NULL!	#NULL!	#NULL!	#NULL!	#NULL!	#NULL!	#NULL!	#NULL!	#NULL!		#NULL!	#NULL!	#NULL!	#NULL!	#NULL!	#NULL!	#NULL!	#NULL!	#NULL!	#NULL!
467.00	33	2	2	2	1	3	1	1	2	2	1	1	1	1	1	1	1	1	2	1	2	1	13	1	2	1	1	1	1	2	2	1	2	1	2	2	1	2		1	2	2	1	1	2	2	2	15	1
468.00	49	4	1	2	1	3	2	1	1	1	1	2	1	2	1	1	1	1	2	2	2	1	9	2	2	1	2	1	1	2	2	1	2	1	2	2	1	2		1	2	2	1	1	2	2	2	14	1
469.00	44	3	2	2	2	1	1	1	2	2	1	1	1	1	1	1	1	2	1	1	2	1	13	1	1	1	1	2	1	2	2	1	2	2	2	2	1	2		2	2	2	2	1	1	2	1	11	2
470.00	26	2	1	1	1	3	1	1	2	2	1	1	1	2	1	1	1	2	2	1	2	2	10	2	2	1	2	2	1	2	2	1	2	1	1	2	1	2		1	2	2	2	1	2	2	2	13	1
471.00	45	4	1	2	1	3	1	1	1	2	1	1	1	1	1	1	1	1	1	1	1	1	16	1	2	1	1	1	1	2	2	1	2	1	1	2	2	2		1	2	2	1	2	1	2	1	14	1
472.00	34	2	1	2	1	3	1	1	1	2	1	2	1	2	2	1	1	2	2	1	2	1	10	2	2	1	1	2	1	2	2	1	1	2	1	2	2	2		1	2	2	2	1	2	2	1	14	1
473.00	32	2	2	2	1	3	1	1	1	2	1	1	1	2	1	2	2	1	2	1	1	2	11	1	1	1	1	2	1	2	2	1	1	2	1	2	2	2		2	2	1	2	1	2	2	2	11	2
474.00	31	2	1	2	1	3	1	1	1	1	2	1	1	2	2	1	1	2	2	1	2	1	9	2	2	1	1	1	1	2	2	1	1	2	1	2	2	2		1	2	2	1	1	2	2	1	15	1
475.00	29	2	2	1	1	2	1	1	1	1	2	1	2	1	2	2	1	2	1	1	2	1	9	2	2	1	1	1	1	2	2	1	1	2	1	2	2	2		1	2	2	1	1	2	2	1	15	1
476.00	35	3	1	2	2	3	1	2	1	2	1	1	1	2	1	1	1	1	2	1	2	2	11	1	2	2	#NULL!	#NULL!	#NULL!	#NULL!	#NULL!	#NULL!	#NULL!	#NULL!	#NULL!	#NULL!	#NULL!	#NULL!		#NULL!	#NULL!	#NULL!	#NULL!	#NULL!	#NULL!	#NULL!	#NULL!	#NULL!	#NULL!
477.00	57	5	1	2	1	3	1	1	2	2	2	2	1	2	1	1	2	2	2	1	2	2	7	2	2	2	#NULL!	#NULL!	#NULL!	#NULL!	#NULL!	#NULL!	#NULL!	#NULL!	#NULL!	#NULL!	#NULL!	#NULL!		#NULL!	#NULL!	#NULL!	#NULL!	#NULL!	#NULL!	#NULL!	#NULL!	#NULL!	#NULL!
478.00	23	1	1	1	2	2	1	1	2	2	2	2	1	2	1	1	2	2	2	1	2	2	7	2	2	2	#NULL!	#NULL!	#NULL!	#NULL!	#NULL!	#NULL!	#NULL!	#NULL!	#NULL!	#NULL!	#NULL!	#NULL!		#NULL!	#NULL!	#NULL!	#NULL!	#NULL!	#NULL!	#NULL!	#NULL!	#NULL!	#NULL!
479.00	58	5	1	2	1	3	1	1	2	2	2	2	1	2	2	1	1	1	2	1	2	1	9	2	2	1	2	2	1	2	2	1	1	1	1	1	1	2		1	2	2	2	1	2	2	2	15	1
480.00	53	4	1	2	1	3	1	1	2	2	2	2	1	2	2	1	2	2	2	1	2	2	6	2	2	1	2	2	1	2	2	1	2	1	1	1	1	2		2	2	1	2	2	1	2	2	10	2
481.00	39	3	1	2	1	3	1	1	2	2	1	1	1	1	1	1	1	1	2	1	2	1	13	1	2	1	2	2	1	2	2	1	1	1	1	2	1	2		2	1	2	2	1	2	2	2	12	2
482.00	44	3	1	2	1	3	1	1	2	2	2	2	1	2	1	1	2	2	2	1	2	2	7	2	2	2	#NULL!	#NULL!	#NULL!	#NULL!	#NULL!	#NULL!	#NULL!	#NULL!	#NULL!	#NULL!	#NULL!	#NULL!		#NULL!	#NULL!	#NULL!	#NULL!	#NULL!	#NULL!	#NULL!	#NULL!	#NULL!	#NULL!
483.00	34	2	1	2	1	3	1	1	2	2	1	1	1	2	2	1	1	1	2	1	2	1	11	1	2	1	2	2	1	2	2	1	1	1	1	1	1	2		1	2	2	2	2	1	2	2	13	1
484.00	48	4	1	2	1	3	1	1	2	2	2	2	1	2	1	2	2	2	2	1	2	1	7	2	2	2	#NULL!	#NULL!	#NULL!	#NULL!	#NULL!	#NULL!	#NULL!	#NULL!	#NULL!	#NULL!	#NULL!	#NULL!		#NULL!	#NULL!	#NULL!	#NULL!	#NULL!	#NULL!	#NULL!	#NULL!	#NULL!	#NULL!
485.00	31	2	1	2	1	3	1	1	2	1	1	1	1	2	1	1	1	1	2	2	2	1	10	2	2	1	2	2	1	2	1	1	2	1	1	2	1	2		1	2	2	2	2	1	2	2	10	2
486.00	30	2	1	3	1	3	1	1	1	2	1	1	1	2	2	1	1	2	2	1	2	1	11	1	2	1	2	2	1	2	2	1	2	1	1	2	1	2		1	2	2	2	1	2	2	2	13	1
487.00	32	2	1	1	1	3	1	1	2	1	1	1	1	2	1	1	1	1	1	1	1	1	13	1	2	1	2	2	1	2	2	1	1	1	1	2	1	2		1	2	2	2	2	1	2	2	12	2
488.00	36	3	1	4	1	3	1	1	2	2	1	1	1	2	2	1	1	1	2	1	2	2	10	2	2	1	2	2	1	2	2	1	1	1	1	1	1	2		1	2	2	2	1	2	2	2	15	1
489.00	33	2	1	1	1	3	1	1	2	1	1	1	1	2	1	1	1	2	2	1	2	1	10	2	2	1	2	2	1	2	2	1	1	1	1	1	1	2		2	1	2	2	1	2	2	2	13	1
490.00	36	3	1	1	1	3	1	1	1	2	1	1	1	2	1	1	1	1	2	1	1	2	13	1	2	2	#NULL!	#NULL!	#NULL!	#NULL!	#NULL!	#NULL!	#NULL!	#NULL!	#NULL!	#NULL!	#NULL!	#NULL!		#NULL!	#NULL!	#NULL!	#NULL!	#NULL!	#NULL!	#NULL!	#NULL!	#NULL!	#NULL!
491.00	23	1	2	1	2	3	1	1	1	2	1	1	1	1	1	1	1	1	1	1	1	1	16	1	1	1	1	1	1	1	2	1	1	1	1	1	1	2		1	2	2	1	1	2	2	1	20	1
492.00	35	3	1	2	1	3	1	1	1	2	1	1	1	2	2	1	1	1	2	1	2	1	12	1	2	1	1	2	1	2	2	1	1	1	1	1	1	2		1	2	2	1	2	1	2	2	14	1
493.00	43	3	1	4	1	3	1	1	1	2	1	1	1	2	1	1	1	1	2	1	2	1	13	1	1	1	1	1	1	2	2	1	1	1	1	1	1	2		1	2	2	1	1	2	2	1	19	1
494.00	36	3	1	4	1	3	1	1	2	1	2	2	1	2	2	1	1	1	2	1	2	1	8	2	2	1	2	2	1	2	2	1	2	1	1	2	1	2		2	2	1	2	2	1	2	2	9	2
495.00	57	5	1	2	1	3	2	2	2	1	2	2	1	2	1	1	2	1	2	1	2	1	6	2	2	2	#NULL!	#NULL!	#NULL!	#NULL!	#NULL!	#NULL!	#NULL!	#NULL!	#NULL!	#NULL!	#NULL!	#NULL!		#NULL!	#NULL!	#NULL!	#NULL!	#NULL!	#NULL!	#NULL!	#NULL!	#NULL!	#NULL!
496.00	36	3	1	2	1	3	1	1	2	2	1	1	1	1	1	1	1	1	2	1	2	1	13	1	2	1	2	2	1	2	2	1	1	1	1	2	1	2		1	2	2	2	1	2	2	2	14	1
497.00	41	4	1	4	1	3	1	1	1	1	2	2	1	2	1	1	1	2	2	1	2	1	9	2	2	1	2	2	1	2	2	1	2	1	1	1	1	2		1	2	2	2	1	1	2	2	13	1
498.00	31	2	2	2	2	3	1	1	2	2	1	2	1	2	1	1	1	1	2	1	2	1	11	1	2	1	1	2	1	2	2	1	2	2	1	1	2	2		1	2	2	2	1	2	2	2	13	1
499.00	32	2	1	2	1	3	1	1	2	2	1	2	1	2	1	1	1	1	2	1	2	1	11	1	2	1	1	2	1	2	2	1	2	2	1	1	2	2		1	2	2	2	1	2	2	2	13	1
500.00	38	3	1	2	1	3	1	1	2	1	1	1	1	2	1	1	1	1	2	1	2	1	11	1	2	1	1	1	1	2	2	1	2	2	1	1	2	2		1	2	2	1	1	2	2	2	14	1
501.00	33	2	1	1	1	3	2	2	2	1	2	2	1	2	1	2	1	2	2	2	2	1	4	2	2	1	1	1	1	2	2	1	2	2	1	1	2	2		2	2	1	1	1	2	2	2	12	2
502.00	34	2	2	2	1	3	1	1	1	2	1	1	1	1	1	1	1	1	1	1	1	1	16	1	1	1	1	2	1	2	2	1	2	2	1	1	1	2		1	2	2	2	1	2	2	2	14	1
503.00	32	2	1	2	1	3	1	1	1	2	1	1	2	2	1	1	1	1	2	1	2	1	12	1	2	1	1	1	1	2	2	1	2	2	1	1	1	2		1	2	2	1	1	2	2	1	16	1
504.00	29	2	1	1	1	3	1	2	1	2	1	1	1	2	2	1	1	2	2	1	2	2	9	2	2	1	2	2	1	2	2	1	2	1	1	2	1	2		1	2	2	2	1	2	2	2	13	1
505.00	34	2	1	1	1	3	1	1	2	2	1	1	1	2	1	1	1	1	2	1	2	1	12	1	2	1	2	1	1	2	2	1	1	1	1	2	1	2		2	1	2	1	1	2	2	1	15	1
506.00	40	3	1	5	1	3	1	1	2	2	1	2	1	2	1	1	1	2	2	1	2	1	10	2	2	1	1	2	1	2	2	1	1	1	1	2	1	2		1	2	2	2	2	1	2	2	12	2
507.00	56	5	1	4	1	3	1	1	2	2	2	2	1	2	1	1	2	2	2	1	2	2	7	2	2	2	#NULL!	#NULL!	#NULL!	#NULL!	#NULL!	#NULL!	#NULL!	#NULL!	#NULL!	#NULL!	#NULL!	#NULL!		#NULL!	#NULL!	#NULL!	#NULL!	#NULL!	#NULL!	#NULL!	#NULL!	#NULL!	#NULL!
508.00	28	2	1	1	1	3	1	1	2	2	1	1	1	2	1	1	1	1	2	1	2	1	12	1	2	1	2	2	1	2	2	1	2	1	1	2	1	2		1	2	2	2	2	1	2	2	11	2
509.00	35	3	1	4	1	3	1	1	2	1	1	1	1	2	1	1	1	1	2	1	2	1	11	1	2	1	2	2	1	2	2	1	1	1	1	2	1	2		1	2	2	2	1	2	2	2	14	1
510.00	40	3	2	2	1	3	1	1	2	2	1	1	1	2	1	1	1	1	2	1	2	1	12	1	2	1	2	2	1	2	2	1	1	1	1	2	1	2		1	2	2	1	1	2	2	2	14	1
511.00	38	3	1	2	1	3	1	1	2	2	1	1	1	2	1	1	1	1	2	1	2	1	12	1	2	1	2	2	1	2	2	1	1	1	1	2	1	2		1	2	2	1	1	2	2	2	14	1
512.00	25	2	1	1	1	3	1	1	2	1	1	2	2	2	1	1	1	1	2	1	2	1	9	2	2	1	1	2	1	2	2	1	1	1	1	2	1	2		1	2	2	2	1	1	2	1	14	1
513.00	45	4	2	2	1	3	1	1	1	2	1	2	1	1	1	2	1	2	2	1	1	2	9	2	2	1	2	2	1	2	2	1	1	1	1	2	1	2		1	2	2	2	2	1	2	2	11	2
514.00	34	2	1	2	1	3	1	1	1	2	1	1	1	2	1	2	1	1	2	1	1	2	12	1	1	1	1	2	1	2	2	1	1	1	1	2	2	2		2	2	1	2	1	2	2	2	12	2
515.00	39	3	1	2	1	3	1	1	1	1	2	1	1	1	1	1	1	1	2	1	2	1	13	1	1	1	1	1	1	2	2	1	1	1	1	1	1	2		1	2	2	1	2	1	2	2	16	1
516.00	52	4	2	2	2	1	1	1	1	1	2	1	1	2	1	2	2	1	2	1	2	1	10	2	2	1	1	1	1	2	2	1	2	1	2	2	2	2		1	2	2	2	2	2	2	1	13	1
517.00	45	4	1	5	1	3	1	1	2	2	2	2	1	2	1	1	2	2	2	1	2	2	7	2	2	2	#NULL!	#NULL!	#NULL!	#NULL!	#NULL!	#NULL!	#NULL!	#NULL!	#NULL!	#NULL!	#NULL!	#NULL!		#NULL!	#NULL!	#NULL!	#NULL!	#NULL!	#NULL!	#NULL!	#NULL!	#NULL!	#NULL!
518.00	35	3	1	4	1	3	1	1	1	2	1	1	1	2	1	1	1	1	2	1	1	1	14	1	2	1	2	2	1	2	2	1	2	1	1	1	1	2		2	2	1	2	1	2	2	2	10	2
519.00	59	5	1	4	1	3	1	1	2	2	1	1	1	2	1	1	1	2	2	1	2	1	11	1	2	1	2	2	1	2	2	1	1	1	1	2	1	2		2	1	2	2	2	1	2	2	10	2
520.00	20	1	2	1	1	3	1	1	1	2	1	1	1	2	1	1	2	1	2	1	2	2	11	1	2	1	1	1	1	2	2	1	1	1	1	2	2	2		1	2	2	1	1	2	2	2	16	1
521.00	22	1	2	1	2	2	1	1	2	1	1	2	1	1	1	1	1	1	2	1	1	1	12	1	2	1	2	2	1	2	2	1	2	2	2	2	1	2		1	2	2	2	1	2	2	1	12	2
522.00	28	2	2	2	1	3	1	1	2	2	1	2	1	1	1	1	1	1	1	1	1	1	14	1	2	1	2	1	1	2	2	1	1	1	1	1	1	1	Shortness of Breath	1	2	2	1	2	1	2	1	16	1
523.00	30	2	1	2	1	3	1	1	2	1	1	2	1	1	1	1	1	1	2	1	1	1	12	1	2	1	2	2	1	2	2	1	1	1	1	1	1	2		1	2	2	2	1	2	2	1	16	1
524.00	50	4	1	2	1	3	1	1	1	2	1	2	1	2	1	2	1	2	2	1	2	1	10	2	2	1	1	2	1	2	2	1	1	1	1	1	1	2		1	2	2	1	2	1	2	2	14	1
525.00	34	3	1	2	1	3	1	1	1	1	1	1	1	2	1	1	1	1	2	1	2	1	12	1	1	1	2	2	1	2	2	1	1	2	1	1	2	2		1	2	2	2	2	1	2	2	11	2
526.00	49	4	1	4	1	3	1	1	2	2	2	2	1	2	1	1	2	2	2	1	2	2	7	2	2	2	#NULL!	#NULL!	#NULL!	#NULL!	#NULL!	#NULL!	#NULL!	#NULL!	#NULL!	#NULL!	#NULL!	#NULL!		#NULL!	#NULL!	#NULL!	#NULL!	#NULL!	#NULL!	#NULL!	#NULL!	#NULL!	#NULL!
527.00	50	4	2	2	1	3	1	1	1	2	2	2	2	2	1	1	2	1	2	1	2	1	9	2	2	2	#NULL!	#NULL!	#NULL!	#NULL!	#NULL!	#NULL!	#NULL!	#NULL!	#NULL!	#NULL!	#NULL!	#NULL!		#NULL!	#NULL!	#NULL!	#NULL!	#NULL!	#NULL!	#NULL!	#NULL!	#NULL!	#NULL!
528.00	30	2	1	2	1	3	1	1	2	2	1	1	1	2	2	1	1	2	2	1	2	1	10	2	2	1	2	2	1	2	2	1	2	1	1	2	1	2		1	2	2	2	1	2	2	2	13	1
529.00	43	3	1	2	1	3	1	1	2	1	2	1	1	2	1	1	1	2	2	1	1	2	9	2	2	2	#NULL!	#NULL!	#NULL!	#NULL!	#NULL!	#NULL!	#NULL!	#NULL!	#NULL!	#NULL!	#NULL!	#NULL!		#NULL!	#NULL!	#NULL!	#NULL!	#NULL!	#NULL!	#NULL!	#NULL!	#NULL!	#NULL!
530.00	29	2	1	1	1	3	1	1	2	1	1	1	1	2	1	1	1	2	2	1	2	2	9	2	2	1	2	2	1	2	2	1	2	1	1	1	1	2		1	2	2	2	2	1	2	2	12	2
531.00	28	2	2	2	1	3	1	1	2	2	1	1	1	2	2	2	1	2	2	1	2	2	8	2	2	1	1	2	1	2	1	1	2	1	1	2	1	2		1	2	2	2	2	1	2	2	11	2
532.00	32	2	1	2	1	3	1	1	1	2	1	1	1	1	1	1	1	2	2	1	2	2	12	1	2	1	2	2	1	2	2	1	2	1	1	2	1	2		2	1	2	2	1	2	2	2	11	2
533.00	34	2	1	2	1	3	2	1	2	1	2	2	1	2	1	1	1	1	2	2	2	1	7	2	2	1	1	1	1	2	2	1	2	1	1	2	1	2		2	2	1	1	1	2	2	2	13	1
534.00	36	3	1	2	1	3	1	1	2	2	1	1	1	2	1	1	1	2	2	1	2	2	10	2	2	1	1	1	1	2	2	1	2	1	1	2	1	2		2	2	1	1	1	2	2	2	13	1
535.00	29	2	1	1	1	3	2	1	1	2	2	1	1	1	1	1	1	1	2	1	1	1	13	1	1	1	2	2	1	2	2	1	1	2	2	2	1	2		2	1	2	2	1	2	2	2	10	2
536.00	28	2	1	3	1	3	1	1	1	2	1	1	1	2	1	1	2	1	2	1	2	1	12	1	2	1	1	1	1	2	1	1	1	1	1	2	1	2		1	2	2	1	1	2	1	1	16	1
537.00	30	2	1	2	1	3	1	1	2	2	2	1	2	2	1	1	2	1	2	1	1	2	9	2	2	1	2	2	1	2	2	1	1	1	1	2	2	2		1	2	2	1	1	2	2	1	15	1
538.00	53	4	1	3	1	3	2	1	1	1	2	2	1	2	1	1	1	1	2	2	2	1	8	2	2	1	1	1	1	2	2	1	1	1	1	2	2	2		2	2	1	1	1	2	2	1	14	1
539.00	56	5	1	2	1	3	1	1	1	2	1	1	1	2	2	1	1	1	1	2	2	1	12	1	2	1	2	2	1	2	2	1	2	1	1	2	1	2		1	2	2	2	1	2	2	2	13	1
540.00	42	3	1	2	1	3	1	1	2	1	1	1	1	2	1	1	1	2	2	1	2	1	10	2	2	1	2	2	1	2	2	1	2	1	1	1	1	2		1	2	2	2	2	1	2	2	12	1
541.00	60	5	1	2	1	3	1	1	2	2	1	1	1	2	1	2	2	1	2	1	1	1	11	1	2	1	2	1	1	2	2	1	2	1	1	2	2	2		1	2	2	2	1	2	2	2	14	1
542.00	34	2	1	1	1	3	1	1	1	2	1	1	1	2	1	1	1	1	2	1	2	2	12	1	2	1	2	2	1	2	2	1	2	1	1	2	2	2		1	2	2	2	1	2	2	2	12	2
543.00	33	2	2	2	1	3	1	1	1	2	2	2	1	1	2	1	2	1	1	1	2	2	10	2	2	2	#NULL!	#NULL!	#NULL!	#NULL!	#NULL!	#NULL!	#NULL!	#NULL!	#NULL!	#NULL!	#NULL!	#NULL!		#NULL!	#NULL!	#NULL!	#NULL!	#NULL!	#NULL!	#NULL!	#NULL!	#NULL!	#NULL!
544.00	53	4	2	2	1	3	1	1	1	2	1	1	1	1	1	1	1	1	1	1	1	1	16	1	2	2	#NULL!	#NULL!	#NULL!	#NULL!	#NULL!	#NULL!	#NULL!	#NULL!	#NULL!	#NULL!	#NULL!	#NULL!		#NULL!	#NULL!	#NULL!	#NULL!	#NULL!	#NULL!	#NULL!	#NULL!	#NULL!	#NULL!
545.00	38	3	1	2	1	3	2	1	1	1	2	2	1	2	1	1	2	1	2	2	2	1	7	2	1	2	#NULL!	#NULL!	#NULL!	#NULL!	#NULL!	#NULL!	#NULL!	#NULL!	#NULL!	#NULL!	#NULL!	#NULL!		#NULL!	#NULL!	#NULL!	#NULL!	#NULL!	#NULL!	#NULL!	#NULL!	#NULL!	#NULL!
546.00	31	2	1	2	1	3	1	1	2	2	2	2	1	2	1	1	2	2	2	1	2	2	7	2	2	2	#NULL!	#NULL!	#NULL!	#NULL!	#NULL!	#NULL!	#NULL!	#NULL!	#NULL!	#NULL!	#NULL!	#NULL!		#NULL!	#NULL!	#NULL!	#NULL!	#NULL!	#NULL!	#NULL!	#NULL!	#NULL!	#NULL!
547.00	60	5	1	5	3	3	2	2	2	1	2	1	1	2	2	1	2	1	1	1	2	1	7	2	2	2	#NULL!	#NULL!	#NULL!	#NULL!	#NULL!	#NULL!	#NULL!	#NULL!	#NULL!	#NULL!	#NULL!	#NULL!		#NULL!	#NULL!	#NULL!	#NULL!	#NULL!	#NULL!	#NULL!	#NULL!	#NULL!	#NULL!
548.00	36	3	1	2	1	3	1	1	2	1	1	2	1	2	1	1	2	1	2	1	2	1	9	2	1	2	#NULL!	#NULL!	#NULL!	#NULL!	#NULL!	#NULL!	#NULL!	#NULL!	#NULL!	#NULL!	#NULL!	#NULL!		#NULL!	#NULL!	#NULL!	#NULL!	#NULL!	#NULL!	#NULL!	#NULL!	#NULL!	#NULL!
549.00	34	2	1	1	1	3	1	1	1	2	2	2	1	1	2	2	2	1	1	1	1	2	10	2	2	2	#NULL!	#NULL!	#NULL!	#NULL!	#NULL!	#NULL!	#NULL!	#NULL!	#NULL!	#NULL!	#NULL!	#NULL!		#NULL!	#NULL!	#NULL!	#NULL!	#NULL!	#NULL!	#NULL!	#NULL!	#NULL!	#NULL!
550.00	22	1	1	1	2	3	1	1	1	1	2	1	1	1	1	1	1	1	1	1	2	1	13	1	1	2	#NULL!	#NULL!	#NULL!	#NULL!	#NULL!	#NULL!	#NULL!	#NULL!	#NULL!	#NULL!	#NULL!	#NULL!		#NULL!	#NULL!	#NULL!	#NULL!	#NULL!	#NULL!	#NULL!	#NULL!	#NULL!	#NULL!
551.00	38	3	1	1	1	3	1	1	1	2	1	2	1	2	1	2	1	2	2	1	2	2	9	2	2	1	2	2	1	2	2	1	2	1	1	2	1	2		1	2	2	2	1	2	2	2	13	1
552.00	22	1	1	1	2	2	1	1	1	2	1	1	1	2	1	1	1	1	2	1	1	2	13	1	1	2	#NULL!	#NULL!	#NULL!	#NULL!	#NULL!	#NULL!	#NULL!	#NULL!	#NULL!	#NULL!	#NULL!	#NULL!		#NULL!	#NULL!	#NULL!	#NULL!	#NULL!	#NULL!	#NULL!	#NULL!	#NULL!	#NULL!
553.00	31	2	1	1	1	3	1	1	2	2	2	1	1	2	2	1	2	2	2	1	2	1	8	2	2	1	2	2	1	2	2	1	2	1	1	2	1	2		2	2	1	2	1	2	2	2	11	2
554.00	56	5	1	2	1	3	1	1	2	2	2	2	1	1	1	1	1	1	2	1	2	1	11	1	2	1	2	2	1	2	2	1	1	1	1	2	1	2		2	1	2	2	2	1	2	2	10	2
555.00	46	4	1	2	1	3	1	1	2	2	2	2	1	2	2	1	1	2	2	1	2	1	8	2	2	1	2	2	1	2	2	1	2	1	1	2	1	2		2	2	1	2	1	2	2	2	11	2
556.00	51	4	1	4	1	3	1	1	2	2	2	2	1	2	1	2	2	2	2	1	2	2	6	2	2	2	#NULL!	#NULL!	#NULL!	#NULL!	#NULL!	#NULL!	#NULL!	#NULL!	#NULL!	#NULL!	#NULL!	#NULL!		#NULL!	#NULL!	#NULL!	#NULL!	#NULL!	#NULL!	#NULL!	#NULL!	#NULL!	#NULL!
557.00	56	5	1	5	1	3	1	1	2	2	2	1	1	2	1	1	2	2	2	1	2	2	8	2	2	1	1	2	1	2	2	1	2	1	1	2	2	2		1	2	2	1	1	1	2	2	13	1
558.00	49	4	1	4	1	3	2	1	1	1	2	1	1	2	2	1	1	1	2	1	2	1	9	2	2	1	2	2	1	2	2	1	1	1	1	2	1	2		1	2	2	2	1	2	2	2	14	1
559.00	34	2	1	2	1	3	2	1	1	1	2	1	1	2	1	1	1	1	2	1	2	1	10	2	2	2	#NULL!	#NULL!	#NULL!	#NULL!	#NULL!	#NULL!	#NULL!	#NULL!	#NULL!	#NULL!	#NULL!	#NULL!		#NULL!	#NULL!	#NULL!	#NULL!	#NULL!	#NULL!	#NULL!	#NULL!	#NULL!	#NULL!
560.00	55	4	1	2	1	3	1	1	2	2	1	1	1	1	1	1	1	1	2	1	2	1	13	1	2	1	2	2	1	2	2	1	1	1	1	1	1	2		1	2	2	2	2	1	2	2	15	1
561.00	28	2	1	2	1	3	1	1	2	2	1	1	1	2	1	1	1	2	2	1	2	2	10	2	2	1	2	2	1	2	2	1	1	1	1	1	1	2		1	2	2	2	2	1	2	2	13	1
562.00	57	5	1	2	1	3	1	1	2	2	1	2	1	2	2	1	1	1	2	1	2	1	10	2	2	1	2	2	1	2	2	1	1	1	1	2	1	2		2	2	1	2	2	1	2	2	10	2
563.00	41	3	2	2	1	3	1	1	2	2	1	1	1	1	1	1	1	1	1	1	1	1	15	1	2	2	#NULL!	#NULL!	#NULL!	#NULL!	#NULL!	#NULL!	#NULL!	#NULL!	#NULL!	#NULL!	#NULL!	#NULL!		#NULL!	#NULL!	#NULL!	#NULL!	#NULL!	#NULL!	#NULL!	#NULL!	#NULL!	#NULL!
564.00	27	2	2	1	2	2	1	1	1	1	1	1	1	1	1	1	1	1	1	1	1	1	15	1	2	2	#NULL!	#NULL!	#NULL!	#NULL!	#NULL!	#NULL!	#NULL!	#NULL!	#NULL!	#NULL!	#NULL!	#NULL!		#NULL!	#NULL!	#NULL!	#NULL!	#NULL!	#NULL!	#NULL!	#NULL!	#NULL!	#NULL!
565.00	45	4	1	1	1	2	1	1	1	1	1	1	1	1	1	1	1	1	1	1	1	1	15	1	2	2	#NULL!	#NULL!	#NULL!	#NULL!	#NULL!	#NULL!	#NULL!	#NULL!	#NULL!	#NULL!	#NULL!	#NULL!		#NULL!	#NULL!	#NULL!	#NULL!	#NULL!	#NULL!	#NULL!	#NULL!	#NULL!	#NULL!
566.00	22	1	2	1	2	3	1	1	2	2	1	1	1	1	1	1	1	2	1	1	1	1	14	1	2	2	#NULL!	#NULL!	#NULL!	#NULL!	#NULL!	#NULL!	#NULL!	#NULL!	#NULL!	#NULL!	#NULL!	#NULL!		#NULL!	#NULL!	#NULL!	#NULL!	#NULL!	#NULL!	#NULL!	#NULL!	#NULL!	#NULL!
567.00	18	1	1	1	2	2	1	1	1	1	1	1	1	1	1	1	1	1	1	1	1	1	15	1	2	2	#NULL!	#NULL!	#NULL!	#NULL!	#NULL!	#NULL!	#NULL!	#NULL!	#NULL!	#NULL!	#NULL!	#NULL!		#NULL!	#NULL!	#NULL!	#NULL!	#NULL!	#NULL!	#NULL!	#NULL!	#NULL!	#NULL!
568.00	46	4	1	2	1	3	1	1	1	2	1	2	1	1	1	1	1	1	2	1	2	1	13	1	1	2	#NULL!	#NULL!	#NULL!	#NULL!	#NULL!	#NULL!	#NULL!	#NULL!	#NULL!	#NULL!	#NULL!	#NULL!		#NULL!	#NULL!	#NULL!	#NULL!	#NULL!	#NULL!	#NULL!	#NULL!	#NULL!	#NULL!
569.00	45	4	1	2	1	3	2	2	2	2	2	1	1	1	1	1	1	1	2	2	2	1	9	2	2	2	#NULL!	#NULL!	#NULL!	#NULL!	#NULL!	#NULL!	#NULL!	#NULL!	#NULL!	#NULL!	#NULL!	#NULL!		#NULL!	#NULL!	#NULL!	#NULL!	#NULL!	#NULL!	#NULL!	#NULL!	#NULL!	#NULL!
570.00	56	5	1	2	1	3	1	1	2	1	2	1	1	2	1	1	2	1	2	1	2	1	9	2	2	1	2	1	1	2	2	1	1	2	1	2	1	2		1	2	2	1	1	2	2	2	15	1
571.00	39	3	1	1	1	3	1	1	2	2	1	1	1	1	1	1	1	1	2	1	2	1	13	1	2	2	#NULL!	#NULL!	#NULL!	#NULL!	#NULL!	#NULL!	#NULL!	#NULL!	#NULL!	#NULL!	#NULL!	#NULL!		#NULL!	#NULL!	#NULL!	#NULL!	#NULL!	#NULL!	#NULL!	#NULL!	#NULL!	#NULL!
572.00	54	4	1	5	1	3	1	1	2	2	1	1	1	2	2	1	1	2	2	1	2	2	9	2	2	1	2	2	1	2	1	1	2	1	1	2	1	2		2	1	2	2	1	1	2	2	10	2
573.00	51	4	1	4	1	3	1	1	1	2	2	2	1	2	2	1	1	1	2	1	2	1	10	2	2	2	#NULL!	#NULL!	#NULL!	#NULL!	#NULL!	#NULL!	#NULL!	#NULL!	#NULL!	#NULL!	#NULL!	#NULL!		#NULL!	#NULL!	#NULL!	#NULL!	#NULL!	#NULL!	#NULL!	#NULL!	#NULL!	#NULL!
574.00	52	4	1	2	1	3	1	1	2	2	1	1	1	2	1	1	1	1	2	1	2	1	12	1	2	1	1	2	1	2	2	1	2	1	1	2	1	2		2	1	2	2	1	1	2	2	10	2
575.00	40	3	1	2	1	3	1	1	2	2	1	2	1	2	1	1	1	2	2	2	2	1	9	2	2	1	1	2	1	2	2	1	2	1	1	2	1	2		2	2	1	2	1	2	1	2	10	2
576.00	55	4	1	4	1	3	1	1	2	2	1	2	1	1	1	1	1	1	1	1	2	1	13	1	1	1	2	1	1	2	2	1	2	1	1	2	1	2		1	2	2	2	2	1	2	1	13	1
577.00	20	1	2	1	2	3	1	1	2	2	1	2	1	1	1	1	1	1	1	1	2	1	13	1	1	1	2	2	1	2	2	1	2	1	1	1	1	2		1	2	2	2	2	1	2	1	13	1
578.00	19	1	1	1	2	2	1	1	2	1	2	1	1	2	1	1	2	1	2	1	2	1	9	2	2	1	2	1	1	2	2	1	1	2	2	2	2	2		1	2	2	1	1	2	2	2	13	1
579.00	59	5	1	2	1	3	1	1	1	2	1	2	1	1	1	1	1	2	2	1	2	1	12	1	2	1	2	2	1	2	1	1	1	2	2	2	2	2		1	2	2	2	1	2	2	2	9	2
580.00	29	2	1	2	1	3	1	1	1	1	1	1	1	2	1	1	1	1	2	1	2	1	12	1	2	1	1	2	1	2	2	1	1	1	1	2	1	2		1	2	2	1	1	2	2	2	16	1
581.00	49	4	2	2	1	3	1	1	1	2	1	1	1	1	1	1	1	1	1	1	1	1	16	1	2	1	1	2	1	2	2	1	2	1	1	2	1	2		1	2	2	1	1	1	2	1	15	1
582	31	2	2	2	1	2	1	1	1	2	1	1	1	2	1	2	1	1	2	1	2	1	12	1	2	1	1	2	1	2	2	1	2	1	1	2	2	2		1	2	2	2	1	2	2	1	14	1
583	31	2	2	1	1	2	1	1	1	2	1	1	1	2	1	2	2	2	2	2	2	2	8	2	2	1	1	1	1	2	1	1	2	1	1	2	2	2		1	2	2	2	1	2	2	2	12	2
584	59	5	1	2	3	2	1	1	1	1	1	1	1	2	1	1	1	1	1	1	2	1	13	1	2	2	#NULL!	#NULL!	#NULL!	#NULL!	#NULL!	#NULL!	#NULL!	#NULL!	#NULL!	#NULL!	#NULL!	#NULL!		#NULL!	#NULL!	#NULL!	#NULL!	#NULL!	#NULL!	#NULL!	#NULL!	#NULL!	#NULL!
585	19	1	2	1	2	2	1	1	2	2	1	1	1	2	1	2	2	1	1	1	1	1	12	1	2	1	1	1	1	2	2	1	2	1	1	2	2	2		1	2	2	1	1	2	2	1	15	1
586	40	3	2	2	2	2	1	1	1	2	1	1	1	1	1	2	2	1	1	1	2	1	13	1	2	1	1	1	1	2	2	1	2	1	1	2	2	2		1	2	2	1	1	2	2	2	14	1
587	19	1	2	1	2	2	1	1	2	1	1	1	1	2	1	2	2	2	1	1	1	1	10	2	2	1	1	1	1	2	2	2	2	1	1	2	2	2		1	2	2	2	1	2	2	1	14	1
588	40	3	2	2	1	2	1	1	2	1	1	1	1	2	1	1	1	1	2	1	2	1	11	1	2	1	2	2	1	2	2	1	2	2	2	2	2	1		1	2	2	1	1	2	2	2	11	2
589	21	1	1	1	1	2	1	1	1	1	1	1	1	1	1	1	1	1	2	1	2	2	12	1	2	1	1	1	1	2	1	2	2	2	2	2	2	2		1	2	2	1	1	2	2	1	12	2
590	39	3	2	1	1	2	1	1	1	2	1	1	1	2	1	1	1	1	2	1	2	1	13	1	2	1	1	2	1	2	2	1	1	1	1	2	1	2		1	2	2	1	2	1	2	2	14	1
591	23	1	1	1	2	2	1	1	1	1	1	1	1	1	1	1	1	1	1	1	1	1	15	1	2	2	#NULL!	#NULL!	#NULL!	#NULL!	#NULL!	#NULL!	#NULL!	#NULL!	#NULL!	#NULL!	#NULL!	#NULL!		#NULL!	#NULL!	#NULL!	#NULL!	#NULL!	#NULL!	#NULL!	#NULL!	#NULL!	#NULL!
592	43	3	2	3	1	2	1	1	1	2	1	1	1	2	1	1	1	1	2	1	2	1	13	1	2	1	1	1	1	1	1	1	2	1	2	2	2	2		1	2	2	1	1	2	2	1	15	1
593	39	3	2	2	1	2	1	1	1	2	1	1	1	2	2	2	2	1	2	1	2	1	10	2	2	1	1	1	1	1	2	1	1	1	1	2	1	2		1	2	2	1	1	2	2	2	19	1
594	39	3	2	1	1	2	2	1	2	2	2	1	1	2	1	2	2	2	2	1	2	1	7	2	1	1	1	2	1	2	2	1	2	1	1	2	2	2		2	2	2	2	1	2	2	2	12	2
595	34	2	2	4	1	2	1	1	1	2	1	2	1	2	1	1	2	1	2	1	2	1	11	1	2	1	2	1	1	2	2	1	2	1	1	2	1	2		1	2	2	2	1	2	2	2	14	1
596	26	2	2	2	1	2	1	1	1	1	1	1	1	2	2	1	1	1	2	1	2	1	11	1	2	1	1	1	1	2	2	1	2	1	1	2	1	2		1	2	2	1	1	2	2	1	17	1
597	40	3	2	2	2	2	1	1	1	1	1	1	1	1	1	2	1	1	2	1	2	1	12	1	2	2	#NULL!	#NULL!	#NULL!	#NULL!	#NULL!	#NULL!	#NULL!	#NULL!	#NULL!	#NULL!	#NULL!	#NULL!		#NULL!	#NULL!	#NULL!	#NULL!	#NULL!	#NULL!	#NULL!	#NULL!	#NULL!	#NULL!
598	27	2	2	1	1	2	1	1	1	1	1	1	1	2	2	1	1	1	2	1	1	1	12	1	2	1	1	1	1	2	2	1	1	1	1	2	2	2		1	2	2	1	1	2	2	1	17	1
599	25	2	2	1	1	2	1	1	1	2	2	2	1	2	1	2	1	2	2	2	2	2	7	2	2	2	#NULL!	#NULL!	#NULL!	#NULL!	#NULL!	#NULL!	#NULL!	#NULL!	#NULL!	#NULL!	#NULL!	#NULL!		#NULL!	#NULL!	#NULL!	#NULL!	#NULL!	#NULL!	#NULL!	#NULL!	#NULL!	#NULL!
600	28	2	2	1	1	2	1	1	1	1	1	1	1	1	1	1	1	1	1	1	1	1	15	1	1	1	1	2	1	2	2	1	2	1	1	2	2	2		2	2	2	1	1	1	1	2	12	2
601	25	2	2	1	1	2	2	1	1	1	1	1	1	1	1	1	1	1	1	1	1	1	14	1	2	1	1	2	1	2	2	1	2	1	1	2	2	2		1	2	2	1	1	2	2	1	14	1
602	63	5	1	4	3	2	1	1	1	1	2	1	1	1	1	1	1	1	2	1	2	1	14	1	2	2	#NULL!	#NULL!	#NULL!	#NULL!	#NULL!	#NULL!	#NULL!	#NULL!	#NULL!	#NULL!	#NULL!	#NULL!		#NULL!	#NULL!	#NULL!	#NULL!	#NULL!	#NULL!	#NULL!	#NULL!	#NULL!	#NULL!
603	26	2	2	2	1	2	1	1	1	2	1	1	1	2	1	1	1	1	1	1	2	1	14	1	2	1	1	1	1	2	2	1	2	1	1	2	2	2		1	2	2	1	1	1	1	1	13	1
604	28	2	1	1	1	2	1	1	1	1	1	2	1	2	1	1	1	1	1	1	2	1	12	1	2	1	1	1	1	2	2	1	1	1	1	2	1	2		1	2	2	1	1	2	2	1	18	1
605	55	5	2	4	2	2	1	1	2	2	2	1	1	1	1	1	1	1	2	1	2	1	12	1	2	2	#NULL!	#NULL!	#NULL!	#NULL!	#NULL!	#NULL!	#NULL!	#NULL!	#NULL!	#NULL!	#NULL!	#NULL!		#NULL!	#NULL!	#NULL!	#NULL!	#NULL!	#NULL!	#NULL!	#NULL!	#NULL!	#NULL!
606	33	2	1	2	1	2	1	1	2	1	1	2	1	2	1	1	1	1	2	1	2	1	10	2	2	1	1	2	1	2	2	1	1	1	1	2	1	2		2	2	2	2	1	2	2	2	13	1
607	45	4	1	2	1	1	1	1	1	2	1	2	1	2	1	2	1	2	2	1	2	2	9	2	2	1	1	1	1	2	2	1	2	1	1	2	1	2		1	2	2	1	1	2	2	1	17	1
608	44	3	1	2	2	2	1	1	1	1	1	2	1	2	1	2	1	1	2	1	2	1	10	2	2	1	1	1	1	2	2	1	2	1	2	1	2	2		2	2	2	1	1	1	2	1	14	1
609	67	5	1	2	3	2	1	1	2	2	1	1	1	1	1	1	1	1	1	1	2	1	14	1	1	1	1	1	1	2	2	1	2	2	1	1	1	2		1	2	2	1	1	2	2	1	17	1
610	24	1	1	1	2	2	1	1	1	2	1	1	1	2	1	1	1	1	2	1	2	1	13	1	1	1	1	1	1	2	2	1	2	1	1	1	2	2		1	2	2	1	1	2	2	1	17	1
611	42	3	1	2	1	2	1	1	1	2	1	2	1	2	1	2	1	1	2	2	2	2	9	2	2	1	1	1	1	2	2	1	2	1	1	1	2	2		1	2	2	1	1	2	2	1	16	1
[truncated: 26 more columns]
